# Supplementary material for: High-throughput evaluation of epilepsy-associated KCNQ2 variants reveals functional and pharmacological heterogeneity
Source: JCI Insight. 2022 Mar 8;7(5):e156314. doi: 10.1172/jci.insight.156314 (PMC8983144; doi:10.1172/jci.insight.156314)
Supplement: Supplemental table 2 [file jciinsight-7-156314-s076.xlsx]

## Sheet: Sheet1
Supplemental Table 2, Data from manual and automated patch clamp of KCNQ2 variants
Results are shown as % change of peak current density, change in V½ and slope in voltage-dependence of activation curve, and as ratio of activation time constant (τ), relative to the WT channel.														Homozygous Channel (KCNQ3-WT + KCNQ2-variant)														Heterozygous Channel (KCNQ3-WT + KCNQ2-WT+ KCNQ2-variant)
								Current Density, % of WT				Voltage-dependence of Activation							Activation τ / WT τ				Current Density, % of WT+WT				Voltage-dependence of Activation							Activation τ / WT+WT τ
					Expression system							rV½ from WT			rk from WT												rV½ from WT+WT			rk from WT+WT
Source	Residue #	WT aa	Var aa	Variant		Classification		mean	sem	n		mean	sem		mean	sem	n		mean	sem	n		mean	sem	n		mean	sem		mean	sem	n		mean	sem	n
This study	130	E	K	E130K	CHO-Q3	DEE		0.08117	0.00851639	38	1	5.10547	5.30987		3.40763	1.73048	9		2.10271	0.2724	10		0.423219	0.0407567	64		0.707321	0.771253		-0.514048	0.248883	55		1.00286	0.0333572	59
Gomis-Perez et al, 2018 Ipeak = Itail @-30mV					HEK293T			0.64	0.2	7	2	7	2		3.6	1.5	7						0.77	0.1	11		-2.3	0.6		-1.5	0.5	11
This study	144	R	Q	R144Q	CHO-Q3	DEE		0.538718	0.174344	30	4	-13.9754	2.12308		2.19987	1.17893	13		1.61192	0.384109	13		1.0459	0.143355	66		-5.45006	0.849464		0.394511	0.383034	44		1.05572	0.0321761	49
Miceli et al, 2015 Ipeak @ 0 mV					CHO-K1			0.99	0.2	9	5	-9.8	2.7		-0.3	0.4	17						1.03	0.46	7		-0.8	2.9		-0.8	0.7	7
This study	196	A	V	A196V	CHO-Q3	BFNE/DEE		0.888197	0.117234	35	7	10.708	1.56128		4.03154	0.45121	28		1.01735	0.157118	21		0.848428	0.102737	41		6.52028	1.19575		1.8354	0.401444	35		1.00986	0.0440231	37
Soldovieri et al, 2007, I peak @+20 mV					CHO-K1			0.95	0.12	7	8	27	1.3		4.3	1.1	8		"similar to WT @-100 prepulse"
This study	198	R	Q	R198Q	CHO-Q3	DEE		1.38202	0.329658	28	10	-25.8365	1.77499		5.10389	1.31393	14		1.04951	0.0676287	14		1.75657	0.278428	31		-10.2903	1.32424		1.79953	0.410215	26		1.07539	0.0462492	26
Millichap et al, 2016, I peak @+40 mV					CHO-K1						11												0.99	0.092			-10.5	1.2		1.5	0.4	25
This study	201	R	C	R201C	CHO-Q3	DEE		1.66521	0.301527	13	13	-14.6694	1.67331		2.023	0.491243	30		1.39286	0.0887478	26		0.938263	0.134176	38		-3.3565	1.34591		2.54009	0.663962	25		1.18921	0.0673039	31
Miceli et al, 2015 Ipeak @ 0 mV					CHO-K1			1.16	0.09	7	14	-27.8	2.3		4.7	2.3	7						1.19	0.11	7		-9	2.5		1.2	0.8	7
This study	201	R	H	R201H	CHO-Q3	DEE		1.33214	0.375389	2	16	-19.5723	2.23398		-1.38215	0.374307	8		1.63563	0.148468	9		1.03886	0.208051	19		-17.2366	1.64177		1.58595	0.654924	17		1.53246	0.0839384	17
Miceli et al, 2015 Ipeak @ 0 mV					CHO-K1			1.15	0.23	6	17	-12.4	1.8		5.5	0.7	6						0.88	0.2	9		-6.9	1.9		1.1	0.8	9
This study	207	R	Q	R207Q	CHO-Q3	BFNE		0.829579	0.127848	40	22	10.2786	0.879334		3.61038	0.36689	29		1.70523	0.0439913	36		1.04273	0.100914	81		6.35724	0.858123		2.47741	0.209859	62		1.70626	0.0431008	79
Wutke et al, 2007, Ipeak @+40 mV, 2 s					Oocytes																		1	0.2s
								~70%		5-6	23	6.7	1.3		3	0.3	5-7		~4X		11		~85%	2s	5-6		-0.6	0.8		1.1	0.3	5-7		~1X		6
This study	207	R	W	R207W	CHO-Q3	BFNE		0.603263	0.0724666	55	25	25.291	1.26584		7.3022	0.402276	42		7.02157	0.599473	52		0.884957	0.0799354	65		10.2983	1.02974		4.38759	0.351617	57		3.22979	0.209013	32
Dedek et al, 2001 Ipeak @0 mV, 0.2 & 2s					Oocytes			0.5	0.2s		26	14.2	0.5				>7		~3-4X				0.5	0.2s			5.3	1				>7		~2X
								1.1	2s														1	2s
Wutke et al, 2007, Ipeak @+60 mV, 0.2 & 2s					Oocytes			0.2	2s	5-6	27	25.1	2.2		6.3	1.4	5-7		>10X		5		~50%	0.2s	5-6		4.8	0.3		3	0.4	5-7		~4X		5
								1	2s	5-6													~100%	2s
This study	214	R	W	R214W	CHO-Q3	BFNE		0.767707	0.109232	38	29	-2.72316	0.851318		-1.20064	0.26864	30		0.910302	0.0676466	34		0.627528	0.0764086	71		-1.77549	0.70263		-0.771654	0.245312	45		0.948899	0.0378735	56
Dedek et al, 2001 Ipeak @0 mV, 0.2 & 2s					Oocytes			~90%	0.2s	<12	30												~90%				"WT-like"
								~90%	2s	<12
Castaldo et al, 2002, I peak @+40mv, 1.5s					Oocytes			~100		12-28	31	6.3	0.6		1	0.3	9		2-3X		9		~90%		12-28		3	0.6		1	0.4	7		2X		7
This study	243	L	F	L243F	CHO-Q3	BFNE		0.105828	0.0204691	24	33	-10.9614	1.1169		-1.94233	0.968883	7		nd				0.579156	0.0708201	79		-5.93911	0.615566		-0.789704	0.331722	63		1.14078	0.0572527	59
Gomis-Perez et al, 2018 Ipeak = Itail @-30mV					HEK293T			0.4	0.06	7	34	-9	0.7		-0.7	0.6	7						1.18	0.27	7		0	1.4		0.1	1.2	7
This study	274	T	M	T274M	CHO-Q3	DEE		0.0896317	0.0127316	33	36	nd			nd				2.62829	0.24267	6		0.515718	0.0277376	515		1.99859	0.41722		-0.974206	0.116489	350		1.14749	0.0192634	397
Orhan et al, 2014 Iepak @+40mV, 2 s					Oocytes			0.05		10-21	37	na			na								~40%		10-21		"WT-like"			"WT-like"
This study	279	G	S	G279S	CHO-Q3	DEE		0.0488722	0.0079592	17	39	nd			nd				nd				0.320955	0.0423633	43		-4.10424	0.705325		-1.77465	0.220712	27		1.19398	0.0807783	29
Schroeder et al, 1998, Ipeak @+40mV, 1.5S					Oocytes			0		>11	40	na			na								~25%		>11
Castaldo et al, 2002, I peak @+40mv, 1.5s					Oocytes						41	na			na								0-5%
This study	281	G	R	G281R	CHO-Q3	DEE		0.0401236	0.00530066	34	43	nd			nd				nd				0.274638	0.0384196	57		-1.63332	1.07485		0.885758	0.0364058	40		1.13858	0.0538586	49
Gomis-Perez et al, 2018 Ipeak = Itail @-30mV					HEK293T			0.025	0.01	5	44	na			na								0.73	0.13	15		0.1	1.5		-0.2	1.5	15
This study	284	Y	C	Y284C	CHO-Q3	BFNE		0.302982	0.0771577	37	46	-3.48439	0.793749		-0.259819	0.484318	19		1.13252	0.205667	16		0.927556	0.120522	42		0.0883116	0.737163		-0.523143	0.354684	31		0.987463	0.0500489	34
Schroeder et al, 1998, Ipeak @+40mV, 1.5S					Oocytes			40-50%		>11	47												~75%		>11
Castaldo et al, 2002, I peak @+40mv, 1.5s					Oocytes						48												40-50%
This study	294	A	G	A294G	CHO-Q3	BFNE		0.22267	0.0510114	36	50	-4.61259	0.859428		-1.6127	0.40374	17		1.12119	0.121264	19		0.48605	0.0904488	32		-4.25386	0.906721		-0.710905	0.297306	23		1.19865	0.0489199	26
Abidi et al, 2015 Ipeak @+45 mV, 2s					CHO-K1			~50%	(by slope)	19	51	-1.5	"Sig"		-2		17		1				~70%	(by slope)	16		-1	"NS"		3		16		1
This study	294	A	V	A294V	CHO-Q3	DEE		0.0388442	0.00879692	17	53	nd			nd								0.424441	0.0273549	297		-0.400596	0.42977		-0.916514	0.1325	220		1.03309	0.0170317	235
Abidi et al, 2015 Ipeak @+45 mV, 2s					CHO-K1			0.17	(by slope)	14	54	0	"no significant Δs"		-3		14		1				0.7	(by slope)	31		~3	"no significant Δs"		-2		31		1
This study	306	A	T	A306T	CHO-Q3	BFNE		0.312764	0.065948	27	56	-3.46569	0.854374		-1.45853	0.433132	14		1.04918	0.0993843	16		0.699523	0.123774	37		5.63863	0.868716		-0.212724	0.418654	31		0.988357	0.0713261	34
Schroeder et al, 1998, Ipeak @+40mV, 1.5S					Oocytes			~10%		>11	57	na			na								60-70%		>11
This study	333	R	Q	R333Q	CHO-Q3	BFNE		1.16473	0.152579	43	59	4.17057	1.2638		1.19811	0.495647	28		0.822307	0.0611013	36		0.73821	0.0799498	41		-0.206254	0.699022		0.821342	0.356259	39		0.947189	0.0321144	39
Singh et al, 2003, Ipeak 0mV, 2s					Oocytes																		0.7		10-15		1.4	1.1		0.1	0.3	10-15
Alaimo et al, 2018, Ipeak +50mV, 2s					Oocytes			~25%		>10	61	2.6	0.4		0.6	0.8	>10
