# Supplementary material for: High-throughput evaluation of epilepsy-associated KCNQ2 variants reveals functional and pharmacological heterogeneity
Source: JCI Insight. 2022 Mar 8;7(5):e156314. doi: 10.1172/jci.insight.156314 (PMC8983144; doi:10.1172/jci.insight.156314)
Supplement: Supplemental table 3 [file jciinsight-7-156314-s077.xlsx]

## Sheet: Relative to WT channel
Supplemental Table 3, Functional properties of KCNQ2 variants (homozygous_state)
CHO-Q3 cells electroporated with KCNQ2-variant
Results are shown as % current density at +40 mV, change in V½, and ratios of the slope (k) of voltage-dependence of activation curve and the activation time constant (τ ) relative to the WT from a variant transfection batch.
PV = rare Population Variant; BFNE = Benign Familial Neonatal Epilepsy; DEE= Develpmental Epileptic Encephalopathy								Change in peak current density, % WT					Voltage-dependence of Activation										Activation variant τ / WT τ
								I @ +40 mV															@ +40 mV
													ΔV½ from WT				Variant k / WT k
Residue #	WT aa	Var aa	Variant	Protein Domain	Phenotype	Literature		mean	sem	p-value	n		mean	sem	P value		mean	sem	p-value		n		mean	sem	p-value		n
			WT, study average					1	0.0316317		1086		-1.66334e-16	0.180436			1	0.0106209			833		1	0.00916232			882
43	A	V	A43V	N-term	PV			0.949098	0.103482	0.724	62		-3.21642	0.621969	0.002		0.928238	0.0457254	0.579		56	0.903226	1.09623	0.0397945	0.074		57
81	L	P	L81P	N-term	BFNE			0.343017	0.0506679	<0.001	51		-1.37467	0.734514	0.194		0.913137	0.036176	0.579		40	0.784314	1.11383	0.0535086	0.074		40
104	F	L	F104L	TMD: S1	PV			0.883928	0.149385	0.691	44		4.84444	1.23758	<0.001		0.941445	0.0609449	0.579		30	0.681818	1.05983	0.0431015	0.074		37
113	S	F	S113F	TMD: S1-S2-Link	DEE			0.679149	0.0902188	0.344	39		25.6444	1.42219	<0.001		1.95051	0.0419779	<0.001		30	0.769231	2.67193	0.118115	<0.001		38
115	I	L	I115L	TMD: S1-S2-Link	PV			0.72799	0.136635	0.407	41		-3.16418	0.827906	0.143		1.04612	0.0754012	0.829		23	0.560976	1.1328	0.0787407	0.592		30
130	E	K	E130K	TMD: S2	DEE	X		0.08117	0.00851639	<0.001	38		5.10547	5.30987	0.09		1.45083	0.228941	0.023		9	0.236842	2.10271	0.2724	<0.001		10
144	R	Q	R144Q	TMD: S2-S3-Link	DEE	X		0.538718	0.174344	0.007	30		-13.9754	2.12308	<0.001		1.29104	0.155972	0.089		13	0.433333	1.61192	0.384109	0.012		13
144	R	W	R144W	TMD: S2-S3-Link	DEE			0.464671	0.12537	0.004	28		-12.17	1.45935	<0.001		1.14684	0.0528287	0.295		13	0.464286	1.39049	0.0933787	0.055		15
193	A	D	A193D	TMD: S2-S3-Link	DEE			0.819829	0.108263	0.264	75		-13.3427	1.63531	<0.001		1.20228	0.0810545	0.058		40	0.533333	1.47696	0.0683475	0.001		41
196	A	V	A196V	TMD: S4	BFNE/DEE	X		0.888197	0.117234	0.599	35		10.708	1.56128	<0.001		1.47345	0.0529884	<0.001		28	0.8	0.890892	0.098026	0.418		20
198	R	Q	R198Q	TMD: S4	DEE	X		1.38202	0.329658	0.069	28		-25.8365	1.77499	<0.001		1.66811	0.171996	<0.001		14	0.5	1.04951	0.0676287	0.24		14
201	R	C	R201C	TMD: S4	DEE	X		1.66521	0.301527	0.049	55		-14.6694	1.67331	<0.001		1.28975	0.0703585	0.003		30	0.545455	1.39286	0.0887478	<0.001		26
201	R	C	R201H	TMD: S4	DEE	X		1.77125	0.558612	0.054	13		-19.5723	2.23398	<0.001		0.830201	0.0459843	0.189		8	0.615385	1.63563	0.148468	0.001		9
203	L	P	L203P	TMD: S4	DEE			0.344988	0.046102	<0.001	67		21.2081	1.72943	<0.001		1.71594	0.0614165	<0.001		41	0.61194	1.46412	0.0427072	<0.001		45
204	Q	H	Q204H	TMD: S4	BFNE			0.614888	0.104206	0.026	38		11.4272	1.00373	<0.001		1.05788	0.0322967	0.351		27	0.710526	1.18274	0.0326131	0.166		32
207	R	Q	R207Q	TMD: S4	BFNE	X		0.829579	0.127848	0.27	40		10.2786	0.879334	<0.001		1.46951	0.0477124	<0.001		29	0.725	1.70523	0.0439913	<0.001		36
207	R	W	R207W	TMD: S4	BFNE	X		0.603263	0.0724666	0.003	55		25.291	1.26584	<0.001		1.95912	0.0526357	<0.001		42	0.763636	6.07652	0.280617	<0.001		49
210	R	H	R210H	TMD: S4	DEE			0.213781	0.0302205	<0.001	65		18.6985	2.12031	<0.001		1.85537	0.0761633	<0.001		27	0.415385	0.760971	0.0701598	0.002		30
212	D	G	D212G	TMD: S4	BFNE			0.444882	0.0694599	0.001	39		1.64397	1.25882	0.316		1.26097	0.0743745	<0.001		26	0.666667	1.05449	0.0984977	0.097		28
212	D	Y	D212Y	TMD: S4	DEE			0.224074	0.0469675	<0.001	16		-3.54137	2.41954	0.22		1.13779	0.117105	0.331		9	0.5625	1.34734	0.301377	0.544		5
214	R	W	R214W	TMD: S4	BFNE	X		0.767707	0.109232	0.165	38		-2.72316	0.851318	0.081		0.832747	0.0374224	0.044		30	0.789474	0.991167	0.0517523	0.993		33
228	H	Q	H228Q	TMD: S4-S5-Link	BFNE			0.139537	0.021973	<0.001	30		5.70278	1.36515	0.001		0.910107	0.079185	0.287		15	0.5	1.47436	0.149446	<0.001		23
228	H	R	H228R	TMD: S4-S5-Link	DEE			0.0663605	0.00683931	<0.001	58		nd				nd					0	2.77802	0.277404	<0.001		20
228	H	Y	H228Y	TMD: S4-S5-Link	DEE			0.410621	0.0569955	0.001	39		-2.07481	0.858974	0.09		0.892032	0.0415177	0.259		31	0.794872	1.08751	0.0878049	0.765		24
238	I	V	I238V	TMD: S5	PV			0.571408	0.133633	0.016	42		2.67389	1.263	0.064		1.1044	0.0525126	0.255		29	0.690476	0.997793	0.0802231	1		25
243	L	F	L243F	TMD: S5	BFNE	X		0.105828	0.0204691	0.007	24		-10.9614	1.1169	<0.001		0.761382	0.119029	0.189		7	0.291667	nd
274	T	M	T274M	TMD: P-loop	DEE	X		0.0896317	0.0127316	<0.001	33		nd				nd					0	2.62829	0.24267	<0.001		6
276	T	I	T276I	TMD: P-loop	DEE			0.0579343	0.0148758	<0.001	22		nd				nd					0	3.88081	0.871003	<0.001		6
276	T	P	T276P	TMD: P-loop	DEE			0.0340475	0.0146678	<0.001	21		nd				nd					0	nd
277	T	I	T277I	TMD: P-loop	DEE			0.0241745	0.00914071	<0.001	22		nd				nd					0	nd
278	I	T	I278T	TMD: P-loop	DEE			0.0635146	0.0107804	<0.001	32		nd				nd					0	3.25673	0.746033	<0.001		6
278	I	V	I278V	TMD: P-loop	PV			0.539581	0.121776	0.09	30		-2.76909	1.09343	0.07		0.968461	0.0679496	0.189		17	0.566667	1.03567	0.146604	0.806		11
279	G	C	G279C	TMD: P-loop	DEE			0.0481187	0.0128678	<0.001	19		nd				nd					0	nd
279	G	S	G279S	TMD: P-loop	DEE	X		0.0488722	0.0079592	<0.001	17		nd				nd					0	nd
280	Y	H	Y280H	TMD: P-loop	DEE			0.0487445	0.00954079	<0.001	39		nd				nd					0	4.78855	0.849722	<0.001		7
281	G	R	G281R	TMD: P-loop	DEE	X		0.0401236	0.00530066	<0.001	34		nd				nd					0	nd
281	G	W	G281W	TMD: P-loop	DEE			0.0358901	0.0192091	<0.001	44		nd				nd					0	2.76523	0.274919	<0.001		9
282	D	E	D282E	TMD: P-loop	DEE			0.0581528	0.00889455	<0.001	46		-4.90176	2.49051	0.12		-1.85034	1.64132	0.325		5	0.108696	2.52167	0.292823	<0.001		8
282	D	H	D282H	TMD: P-loop	DEE			0.0573197	0.00918566	<0.001	27		nd				nd					0	2.76238	0.196162	<0.001		5
284	Y	D	Y284D	TMD: P-loop	DEE			0.0351017	0.00642806	<0.001	28		nd				nd					0	nd
284	Y	C	Y284C	TMD: P-loop	BFNE	X		0.302982	0.0771577	<0.001	37		-3.48439	0.793749	0.007		0.963794	0.0674896	0.636		19	0.513514	0.938329	0.0641588	0.68		14
284	Y	H	Y284H	TMD: P-loop	DEE			0.0711881	0.00920004	<0.001	54		-1.60527	2.39728	0.45		0.957776	0.106081	0.73		17	0.314815	1.77568	0.150119	<0.001		19
284	Y	N	Y284N	TMD: P-loop	DEE			0.0932865	0.0115057	<0.001	27		-5.88351	2.2368	0.006		0.789735	0.10098	0.169		7	0.259259	nd
291	R	G	R291G	TMD: P-loop	DEE			0.0509858	0.0103828	<0.001	21		nd				nd					0	nd
292, 293	L,L	P,F	L292P:L293F	TMD: S6	DEE			0.041937	0.005088	<0.001	34		nd				nd					0	nd
294	A	V	A294V	TMD: S6	DEE	X		0.0388442	0.00879692	<0.001	17		nd				nd					0	nd
294	A	G	A294G	TMD: S6	BFNE	X		0.22267	0.0510114	<0.001	36		-4.61259	0.859428	<0.001		0.934082	0.0538395	0.186		17	0.472222	1.12119	0.121264	0.06		19
305	F	del	F305del	TMD: S6	DEE			0.0370671	0.00830166	<0.001	21		nd				nd					0	nd
306	A	P	A306P	TMD: S6	DEE			0.0522817	0.0137904	<0.001	17		nd									0	nd
306	A	T	A306T	TMD: S6	BFNE	X		0.312764	0.065948	<0.001	27		-3.46569	0.854374	0.003		0.805502	0.057759	0.014		14	0.518519	1.04918	0.0993843	0.793		16
306	A	V	A306V	TMD: S6	DEE			0.0899925	0.0121726	<0.001	26		nd									0	2.49611	0.404214	<0.001		10
333	R	Q	R333Q	C-term	BFNE	X		1.16473	0.152579	0.638	43		4.17057	1.2638	0.027		1.18215	0.0753545	0.153		28	0.651163	0.826375	0.0529065	0.416		35
333	R	W	R333W	C-term	DEE			0.855673	0.135378	0.821	34		0.562596	0.700967	0.614		1.11777	0.0341515	0.284		26	0.764706	1.03025	0.0644207	0.978		24
335	P	L	P335L	C-term	DEE			0.144207	0.0221613	<0.001	57		-5.12705	3.9253	0.123		0.920528	0.109264	0.058		7	0.122807	2.0924	0.473694	<0.001		12
375	Q	E	Q375E	C-term	PV			0.620019	0.110719	0.034	34		-0.697764	1.02901	0.58		0.840914	0.0446705	0.255		26	0.764706	1.13848	0.0736931	0.123		25
410	P	L	P410L	C-term	PV			0.460053	0.0780532	<0.001	32		-7.58291	1.16914	<0.001		1.03083	0.0774142	0.156		27	0.84375	0.980928	0.0640298	0.693		24
502	A	V	A502V	C-term	PV			0.615965	0.0931036	<0.001	44		-4.66181	0.895147	<0.001		0.902046	0.0420291	0.15		35	0.795455	0.853196	0.0427966	0.817		33
515	E	D	E515D	C-term	PV			0.955321	0.186038	0.881	27		1.96113	0.890908	0.183		1.11842	0.0623011	0.177		21	0.777778	0.966533	0.060583	0.93		19
543	V	M	V543M	C-term	BFNE			0.451142	0.0709567	<0.001	28		-6.08995	1.0001	0.001		0.800135	0.0607579	0.027		22	0.785714	1.34505	0.0772683	0.001		25
560	R	W	R560W	C-term	DEE			0.478805	0.0665419	0.009	42		-2.48211	0.795063	0.057		1.1469	0.053756	0.095		33	0.785714	1.09188	0.0933844	0.24		23
567	V	D	V567D	C-term	DEE			0.331444	0.0408182	0.028	37		-2.20471	0.814417	0.14		1.3502	0.0773812	<0.001		26	0.702703	2.21182	0.161398	<0.001		8
578	M	V	M578V	C-term	BFNE			0.478502	0.0808968	0.002	34		-7.08565	1.21606	<0.001		0.803819	0.0326847	0.006		26	0.764706	1.15785	0.0642231	0.097		22
581	R	Q	R581Q	C-term	DEE			0.271917	0.0592501	0.002	28		0.239213	1.28764	0.866		0.818197	0.0563706	0.063		17	0.607143	1.19084	0.143065	0.24		14
586	Q	P	Q586P	C-term	unknown			0.41281	0.0614297	<0.001	26		-9.4645	1.00658	<0.001		0.845805	0.0381532	0.095		22	0.846154	1.18363	0.0656605	0.129		22
588	R	S	R588S	C-term	BFNE			0.289806	0.0543209	0.003	33		-2.38906	1.09344	0.148		0.807836	0.0464831	0.13		21	0.636364	1.05115	0.0508702	0.901		23
604	R	C	R604C	C-term	PV			0.521443	0.0968528	0.006	37		-3.78388	1.34965	0.016		0.979938	0.123711	0.255		22	0.594595	1.35017	0.177204	0.123		24
605	T	S	T605S	C-term	PV			1.28096	0.122799	0.424	70		6.49031	0.945182	<0.001		1.23459	0.0512459	<0.001		58	0.828571	0.986748	0.0295342	0.383		70
637	L	R	L637R	C-term	BFNE			0.25009	0.0424301	<0.001	58		-0.196466	1.01398	0.87		0.829529	0.078741	0.078		29	0.5	1.23683	0.11076	0.049		24
663	E	G	E663G	C-term	PV			1.07626	0.125292	0.424	66		1.52303	0.991609	0.365		1.04316	0.0415475	0.514		50	0.757576	1.02822	0.0274045	0.383		60
701	F		F701del	C-term	PV			0.609347	0.128689	0.019	35		-3.58561	1.10122	0.021		0.978291	0.0616336	0.255		20	0.571429	1.19731	0.0798195	0.123		21
737	G	S	G737S	C-term	PV			0.684737	0.149938	0.044	22		1.01246	1.34106	0.582		1.02393	0.071387	0.806		16	0.727273	1.07023	0.0515309	0.501		17
751	S	L	S751L	C-term	PV			0.728016	0.144588	0.294	36		-4.78707	0.837002	<0.001		0.937113	0.0550743	0.387		23	0.638889	0.970465	0.0601823	0.748		17
755	Y	C	Y755C	C-term	PV			1.45786	0.308783	0.213	30		3.23547	0.784712	0.013		1.12386	0.0632851	0.372		29	0.966667	1.01764	0.0492972	0.801		29
756	G	S	G756S	C-term	PV			1.14072	0.123599	0.424	71		-2.6971	1.55747	0.179		1.05125	0.0411015	0.634		60	0.84507	1.04536	0.0306158	0.383		70
760	R	H	R760H	C-term	PV			1.26124	0.208295	0.38	30		-5.76956	0.845106	<0.001		0.90484	0.0541876	0.186		25	0.833333	0.845749	0.042483	0.06		24
771	T	I	T771I	C-term	PV			0.382463	0.119004	0.023	24		-3.39655	0.702384	0.008		1.00459	0.067378	0.186		15	0.625	1.15288	0.206906	0.06		17
780	N	T	N780T	C-term	PV			0.620826	0.113705	0.164	35		-5.72288	0.687486	<0.001		0.891105	0.0500797	0.186		24	0.685714	0.79697	0.0296647	0.06		23
793	V	L	V793L	C-term	PV			0.684046	0.117403	0.267	35		-3.18545	0.667303	0.01		0.93113	0.0308793	0.387		26	0.742857	1.04152	0.0526023	0.886		18
854	R	C	R854C	C-term	PV			0.831414	0.133962	0.419	29		-7.19868	0.939626	<0.001		0.858826	0.0523429	0.186		25	0.862069	0.873064	0.0459288	0.06		23
857	T	I	T857I	C-term	PV			0.943724	0.159979	0.757	39		-2.94696	0.657612	0.098		1.00831	0.0570806	0.907		30	0.769231	0.999356	0.0581669	1		35
858	G	S	G858S	C-term	PV			0.761154	0.210364	0.242	28		-1.70652	0.814872	0.161		1.05286	0.0685803	0.387		19	0.678571	1.07099	0.0951673	0.837		17

## Sheet: Variant mean values 
Supplemental Table 3, Functional properties of KCNQ2 variants (homozygous_state)
CHO-Q3 cells electroporated with KCNQ2-variant
Results are shown as % current density at +40 mV, change in V½, and ratios of the slope (k) of voltage-dependence of activation curve and the activation time constant (τ ) relative to the WT from a variant transfection batch.
PV = rare Population Variant; BFNE = Benign Familial Neonatal Epilepsy; DEE= Develpmental Epileptic Encephalopathy								Peak current density					Voltage-dependence of Activation								Activation time constant, t
								pA/pF @ +40 mV														@ +40 mV
													V½, mV			k, slope
Residue #	WT aa	Var aa	Variant	Protein Domain	Phenotype	Literature		mean	sem		n		mean	sem		mean	sem		n		mean	sem		n
			WT, study average					63.4391	2.01443		1086		-18.9381	0.237034		7.6239	0.0809727		833		0.109554	0.00105676		882
43	A	V	A43V	N-term	PV			65.8029	7.17464		62		-19.4023	0.621969		7.19332	0.354346		56		0.113013	0.00410248		57
81	L	P	L81P	N-term	BFNE			23.7821	3.51291		51		-17.5606	0.734514		7.0763	0.280344		40		0.114826	0.0055163		40
104	F	L	F104L	TMD: S1	PV			61.2846	10.3572		44		-11.3415	1.23758		7.29567	0.472289		30		0.10926	0.00444341		37
113	S	F	S113F	TMD: S1-S2-Link	DEE			45.6356	6.06227		39		8.49337	1.42219		12.8296	0.276111		30		0.310655	0.016103		38
115	I	L	I115L	TMD: S1-S2-Link	PV			48.9174	9.18124		41		-20.3152	0.827906		6.88087	0.495954		23		0.127657	0.00887341		30
130	E	K	E130K	TMD: S2	DEE	X		7.47829	0.784625		38		-15.1238	5.30987		10.9662	1.73048		9		0.251217	0.0325445		10
144	R	Q	R144W	TMD: S2-S3-Link	DEE	X		42.8107	11.5505		28		-32.3992	1.45935		8.66846	0.399311		13		0.166126	0.0111563		15
144	R	W	R144Q	TMD: S2-S3-Link	DEE			49.6328	16.0625		30		-34.2046	2.12308		9.75846	1.17893		13		0.192582	0.0458907		13
193	A	D	A193D	TMD: S2-S3-Link	DEE			23.4145	3.24916		75		-36.0372	1.4273		8.975	0.60507		40		0.221797	0.0118678		41
196	A	V	A196V	TMD: S4	BFNE/DEE	X		65.7279	8.67547		35		-13.222	1.56128		12.5468	0.45121		28		0.101045	0.0111181		20
198	R	Q	R198Q	TMD: S4	DEE	X		93.8261	22.3807		28		-43.3593	1.77499		12.7432	1.31393		14		0.113771	0.00733127		14
201	R	C	R201C	TMD: S4	DEE	X		23.3855	4.23453		55		-33.3187	1.67331		9.005	0.491243		30		0.182984	0.011659		26
201	R	H	R201H	TMD: S4	DEE	X		71.5236	20.1548		23		-39.9038	2.23398		6.75775	0.374307		8		0.179676	0.0163094		9
203	L	P	L203P	TMD: S4	DEE			22.8936	3.05935		67		-3.06683	1.72943		14.2676	0.510663		41		0.161227	0.00470288		45
204	Q	H	Q204H	TMD: S4	BFNE			38.1666	6.46817		38		-12.1552	1.00373		8.13467	0.248349		27		0.134005	0.00369505		32
207	R	Q	R207Q	TMD: S4	BFNE	X		51.4926	7.93561		40		-13.3039	0.879334		11.3	0.36689		29		0.193202	0.0049842		36
207	R	W	R207W	TMD: S4	BFNE	X		30.1304	3.28455		55		6.20555	1.63404		14.936	0.401285		42		0.686962	0.0286683		49
210	R	H	R210H	TMD: S4	DEE			14.1866	2.00545		65		-5.57643	2.12031		15.427	0.633279		27		0.0837974	0.00772593		30
212	D	G	D212G	TMD: S4	BFNE			32.2572	5.03635		39		-12.8211	1.25882		10.1178	0.596767		26		0.0943342	0.00792995		28
212	D	Y	D212Y	TMD: S4	DEE			10.7718	2.25785		16		-29.5467	2.41954		8.51278	0.876156		9		0.152232	0.0340517		5
214	R	W	R214W	TMD: S4	BFNE	X		43.9955	6.25981		38		-23.8387	0.851318		5.97793	0.26864		30		0.118608	0.00619295		33
228	H	Q	H228Q	TMD: S4-S5-Link	BFNE			7.99652	1.25922		30		-15.4127	1.36515		6.53327	0.568435		15		0.176429	0.0178835		23
228	H	R	H228R	TMD: S4-S5-Link	DEE			4.57638	0.465885		58		-28.1617	2.31403		6.7245	1.18561		6		0.289221	0.0227574		20
228	H	Y	H228Y	TMD: S4-S5-Link	DEE			23.5317	3.26628		39		-23.1903	0.858974		6.40352	0.298038		31		0.130137	0.0105072		24
238	I	V	I238V	TMD: S5	PV			32.7461	7.65818		42		-18.4416	1.263		7.92803	0.376965		29		0.119401	0.00959992		25
243	L	F	L243F	TMD: S5	BFNE	X		5.68199	1.099		24		-31.2929	1.1169		6.19757	0.968883		7		nd
274	T	M	T274M	TMD: P-loop	DEE	X		5.03045	0.714545		33		nd			nd					0.307076	0.0283523		6
276	T	I	T276I	TMD: P-loop	DEE			2.78506	0.715119		22		nd			nd					0.438482	0.0984121		6
276	T	P	T276P	TMD: P-loop	DEE			1.63676	0.70512		21		nd			nd					nd
277	T	I	T277I	TMD: P-loop	DEE			1.16214	0.439418		22		nd			nd					nd
278	I	T	I278T	TMD: P-loop	DEE			28.9704	6.53825		30		-23.1006	1.09343		7.88318	0.553103		17		0.11377	0.0161047		11
278	I	V	I278V	TMD: P-loop	PV			3.9424	0.66915		32		nd			nd					0.368987	0.0845254		6
279	G	C	G279C	TMD: P-loop	DEE			2.31319	0.618592		19		nd			nd					nd
279	G	S	G279S	TMD: P-loop	DEE	X		2.06442	0.336206		17		nd			nd					nd
280	Y	H	Y280H	TMD: P-loop	DEE			2.40917	0.472207		39		nd			nd					0.607969	0.107883		7
281	G	R	G281R	TMD: P-loop	DEE	X		2.61782	0.345836		34		nd			nd					nd
281	G	W	G281W	TMD: P-loop	DEE			1.75103	0.826188		44		nd			nd					0.351082	0.0349045		9
282	D	E	D282E	TMD: P-loop	DEE			2.79394	0.439926		46		nd			nd					0.320159	0.0371777		8
282	D	H	D282H	TMD: P-loop	DEE			3.73976	0.599309		27		nd			nd					0.338236	0.0240188		5
284	Y	C	Y284C	TMD: P-loop	BFNE	X		18.1572	4.62393		37		-16.6957	0.793749		6.91637	0.484318		19		0.103938	0.00710684		14
284	Y	D	Y284D	TMD: P-loop	DEE			2.10358	0.385223		28		nd			nd					nd
284	Y	H	Y284H	TMD: P-loop	DEE			4.84757	0.612108		54		nd			nd					0.193769	0.0161648		19
284	Y	N	Y284N	TMD: P-loop	DEE			5.5905	0.689519		27		nd			nd					nd
291	R	G	R291G	TMD: P-loop	DEE			3.16473	0.644467		21		nd			nd					nd
292, 293	L,L	P,F	L292P:L293F	TMD: S6	DEE			2.51321	0.304915		34		nd			nd					nd
294	A	G	A294G	TMD: S6	BFNE	X		17.4347	3.9941		36		-17.7847	0.859428		7.00465	0.40374		17		0.132071	0.0100218		19
294	A	V	A294V	TMD: S6	DEE	X		1.64082	0.371592		17		nd			nd					nd
305	F	del	F305del	TMD: S6	DEE			2.41841	0.541633		21		nd			nd					nd
306	A	P	A306P	TMD: S6	DEE			3.48625	0.919567		17		nd			nd					nd
306	A	T	A306T	TMD: S6	BFNE	X		20.8557	4.39754		27		-20.2593	0.854374		6.04043	0.433132		14		0.114563	0.0108521		16
306	A	V	A306V	TMD: S6	DEE			6.00087	0.811691		26		nd			nd					0.272559	0.0441375		10
333	R	Q	R333Q	C-term	BFNE	X		78.2641	10.2525		43		-12.9805	1.2638		7.77564	0.495647		28		0.0931256	0.00596212		35
333	R	W	R333W	C-term	DEE			44.6237	7.06		34		-18.2962	0.700967		8.20188	0.250595		26		0.11538	0.0072146		24
335	P	L	P335L	C-term	DEE			4.28679	0.656783		57		-36.0735	1.46391		8.95341	0.620393		39		0.304183	0.0643262		12
375	Q	E	Q375E	C-term	PV			44.5353	7.95286		34		-22.5112	1.02901		6.24219	0.331594		26		0.132525	0.00857828		25
410	P	L	P410L	C-term	PV			30.0157	5.0925		32		-23.6856	1.16914		7.38433	0.554554		27		0.114097	0.00525634		24
502	A	V	A502V	C-term	PV			40.188	6.07444		44		-20.7645	0.895147		6.46177	0.301074		35		0.104469	0.00524019		33
515	E	D	E515D	C-term	PV			49.8204	9.70196		27		-16.8976	0.890908		8.20667	0.45715		21		0.108244	0.00678481		19
543	V	M	V543M	C-term	BFNE			31.6883	4.98401		28		-16.1004	1.0001		6.52141	0.4952		22		0.118757	0.00682215		25
560	R	W	R560W	C-term	DEE			32.5064	4.51757		42		-20.0048	0.795063		8.76152	0.410659		33		0.118365	0.0101233		23
567	V	D	V567D	C-term	DEE			17.285	2.12869		37		-21.0635	0.814417		9.90746	0.567804		26		0.252618	0.0197241		8
578	M	V	M578V	C-term	BFNE			34.6949	5.8656		34		-21.5508	1.21606		6.44969	0.262255		26		0.109417	0.00606907		22
581	R	Q	R581Q	C-term	DEE			18.4606	4.02253		28		-17.2835	1.28764		6.25047	0.430633		17		0.129093	0.0155089		14
586	Q	P	Q586P	C-term	unknown			28.9958	4.31483		26		-19.475	1.00658		6.89364	0.310963		22		0.104505	0.00579728		22
588	R	S	R588S	C-term	BFNE			19.4736	3.65011		33		-19.5401	1.09344		5.31357	0.305744		21		0.118456	0.00573264		23
604	R	C	R604C	C-term	PV			37.4547	6.95684		37		-25.5973	1.34965		7.27418	0.918323		22		0.141756	0.0142488		24
605	T	S	T605S	C-term	PV			76.8387	7.56793		70		-7.68673	0.937804		9.05364	0.375801		58		0.102725	0.00308091		70
637	L	R	L637R	C-term	BFNE			17.5573	3.37935		58		-24.6328	1.42082		6.9219	0.657044		29		0.134615	0.0123252		24
663	E	G	E663G	C-term	PV			64.3329	7.67187		66		-12.719	0.91742		7.64984	0.304681		50		0.107056	0.00285118		60
701	F		F701del	C-term	PV			43.7687	9.2436		35		-25.399	1.10122		7.26195	0.457512		20		0.139373	0.00929142		21
737	G	S	G737S	C-term	PV			48.096	10.5317		22		-8.998	1.34106		8.34544	0.581831		16		0.0944925	0.00454975		17
751	S	L	S751L	C-term	PV			40.8588	8.1148		36		-30.3774	0.837002		6.73748	0.395963		23		0.113384	0.00703139		17
755	Y	C	Y755C	C-term	PV			76.0281	16.1032		30		-15.6233	0.784712		8.24662	0.46437		29		0.113967	0.00552089		29
756	G	S	G756S	C-term	PV			68.9255	7.70853		71		-16.9077	1.45088		7.70917	0.301409		60		0.108803	0.00317889		70
760	R	H	R760H	C-term	PV			98.7531	16.3091		30		-18.9417	0.845106		7.79732	0.466953		25		0.108997	0.00547507		24
771	T	I	T771I	C-term	PV			29.9462	9.31785		24		-16.5687	0.702384		7.5334	0.505265		15		0.123888	0.0107193		17
780	N	T	N780T	C-term	PV			48.6096	8.90287		35		-18.895	0.687486		7.67896	0.431554		24		0.102711	0.00382308		23
793	V	L	V793L	C-term	PV			38.3911	6.58908		35		-28.7758	0.667303		6.69446	0.22201		26		0.121686	0.00614578		18
854	R	C	R854C	C-term	PV			65.0983	10.489		29		-20.3708	0.939626		7.4008	0.451057		25		0.112518	0.00591915		23
857	T	I	T857I	C-term	PV			63.4137	10.7498		39		-20.098	0.657612		6.6322	0.37545		30		0.112619	0.00655492		35
858	G	S	G858S	C-term	PV			42.7186	11.8064		28		-27.2968	0.814872		7.56968	0.493066		19		0.125129	0.0111189		17

## Sheet: Variant functional phenotype
Supplemental Table 3, Functional properties of KCNQ2 variants (homozygous_state)
Functional phenotype of KCNQ2 variants expressed in the homozygous state								Functional phenotype base on %peak current density relative to the WT channel							Functional phenotype base on change in the voltage-dependence of activation V½ relative to the WT channel
CHO-Q3 cells electroporated with KCNQ2-variant
								LOF =	I @ +40 mV is smaller than %WT_LOF						LOF =	V½ is depolarized by more than rV½_LOF
Numbers in highlighted cells can be changed to modify functional level thresholds								pLOF =	I @ +40 mV is between %WT_LOF and %WT_mLOF						pLOF =	V½ is depolarized by more than rV½_mLOF and less than rV½_LOF
								N =	I @ +40 mV is between %WT_pLOF and %WT_ GOF						N =	rV½ is between pLOF and pGOF values
								GOF =	I @ +40 mV is larger than %WT_ GOF						pGOF =	V½ is hyperpolarized by more than rV½_pGOF but less than rV½_pGOF
PV = rare Population Variant; BFNE = Benign Familial Neonatal Epilepsy; DEE= Develpmental Epileptic Encephalopathy															GOF =	V½ is hyperpolarized by more thant rV½_GOF
											% WT								rV½, mV
									LOF		0.25						LOF		10
									pLOF		0.75						pLOF		5
									N			pLOF-GOF					N			pLOF-pGOF
									GOF		1.5						pGOF		-5
																	GOF		-10
Residue #	WT aa	Var aa	Variant	Protein Domain	Phenotype	Literature			I % of WT								rV½, from WT
																	-3.21642		N
43	A	V	A43V	N-term	PV				0.949098		N						-1.37467		N
81	L	P	L81P	N-term	BFNE				0.343017		pLOF						4.84444		N
104	F	L	F104L	TMD: S1	PV				0.883928		N						25.6444		LOF
113	S	F	S113F	TMD: S1-S2-Link	DEE				0.679149		pLOF						-3.16418		N
115	I	L	I115L	TMD: S1-S2-Link	PV				0.72799		pLOF						5.10547		pLOF
130	E	K	E130K	TMD: S2	DEE	X			0.08117		LOF						-13.9754		GOF
144	R	Q	R144Q	TMD: S2-S3-Link	DEE	X			0.538718		pLOF						-12.17		GOF
144	R	W	R144W	TMD: S2-S3-Link	DEE				0.464671		pLOF						-13.3427		GOF
193	A	D	A193D	TMD: S2-S3-Link	DEE				0.819829		N						10.708		LOF
196	A	V	A196V	TMD: S4	BFNE/DEE	X			0.888197		N						-25.8365		GOF
198	R	Q	R198Q	TMD: S4	DEE	X			1.38202		N						-14.6694		GOF
201	R	C	R201C	TMD: S4	DEE	X			1.66521		GOF						-19.5723		GOF
201	R	C	R201H	TMD: S4	DEE	X			1.77125		GOF						21.2081		LOF
203	L	P	L203P	TMD: S4	DEE				0.344988		pLOF						11.4272		LOF
204	Q	H	Q204H	TMD: S4	BFNE				0.614888		pLOF						10.2786		LOF
207	R	Q	R207Q	TMD: S4	BFNE	X			0.829579		N						25.291		LOF
207	R	W	R207W	TMD: S4	BFNE	X			0.603263		pLOF						18.6985		LOF
210	R	H	R210H	TMD: S4	DEE				0.213781		LOF						1.64397		N
212	D	G	D212G	TMD: S4	BFNE				0.444882		pLOF						-3.54137		N
212	D	Y	D212Y	TMD: S4	DEE				0.224074		LOF						-2.72316		N
214	R	W	R214W	TMD: S4	BFNE	X			0.767707		N						5.70278		pLOF
228	H	Q	H228Q	TMD: S4-S5-Link	BFNE				0.139537		LOF						nd		LOF
228	H	R	H228R	TMD: S4-S5-Link	DEE				0.0663605		LOF						-2.07481		N
228	H	Y	H228Y	TMD: S4-S5-Link	DEE				0.410621		pLOF						2.67389		N
238	I	V	I238V	TMD: S5	PV				0.571408		pLOF						-10.9614		GOF
243	L	F	L243F	TMD: S5	BFNE	X			0.105828		LOF						nd		LOF
274	T	M	T274M	TMD: P-loop	DEE	X			0.0896317		LOF						nd		LOF
276	T	I	T276I	TMD: P-loop	DEE				0.0579343		LOF						nd		LOF
276	T	P	T276P	TMD: P-loop	DEE				0.0340475		LOF						nd		LOF
277	T	I	T277I	TMD: P-loop	DEE				0.0241745		LOF						nd		LOF
278	I	T	I278T	TMD: P-loop	DEE				0.0635146		LOF						-2.76909		N
278	I	V	I278V	TMD: P-loop	PV				0.539581		pLOF						nd		LOF
279	G	C	G279C	TMD: P-loop	DEE				0.0481187		LOF						nd		LOF
279	G	S	G279S	TMD: P-loop	DEE	X			0.0488722		LOF						nd		LOF
280	Y	H	Y280H	TMD: P-loop	DEE				0.0487445		LOF						nd		LOF
281	G	R	G281R	TMD: P-loop	DEE	X			0.0401236		LOF						nd		LOF
281	G	W	G281W	TMD: P-loop	DEE				0.0358901		LOF						-4.90176		N
282	D	E	D282E	TMD: P-loop	DEE				0.0581528		LOF						nd		LOF
282	D	H	D282H	TMD: P-loop	DEE				0.0573197		LOF						nd		LOF
284	Y	D	Y284D	TMD: P-loop	DEE				0.0351017		LOF						-3.48439		N
284	Y	C	Y284C	TMD: P-loop	BFNE	X			0.302982		pLOF						-1.60527		N
284	Y	H	Y284H	TMD: P-loop	DEE				0.0711881		LOF						-5.88351		pGOF
284	Y	N	Y284N	TMD: P-loop	DEE				0.0932865		LOF						nd		LOF
291	R	G	R291G	TMD: P-loop	DEE				0.0509858		LOF						nd		LOF
292, 293	L,L	P,F	L292P:L293F	TMD: S6	DEE				0.041937		LOF						nd		LOF
294	A	V	A294V	TMD: S6	DEE	X			0.0388442		LOF						-4.61259		N
294	A	G	A294G	TMD: S6	BFNE	X			0.22267		LOF						nd		LOF
305	F	del	F305del	TMD: S6	DEE				0.0370671		LOF						nd		LOF
306	A	P	A306P	TMD: S6	DEE				0.0522817		LOF						-3.46569		N
306	A	T	A306T	TMD: S6	BFNE	X			0.312764		pLOF						nd		LOF
306	A	V	A306V	TMD: S6	DEE				0.0899925		LOF						4.17057		N
333	R	Q	R333Q	C-term	BFNE	X			1.16473		N						0.562596		N
333	R	W	R333W	C-term	DEE				0.855673		N						-5.12705		pGOF
335	P	L	P335L	C-term	DEE				0.144207		LOF						-0.697764		N
375	Q	E	Q375E	C-term	PV				0.620019		pLOF						-7.58291		pGOF
410	P	L	P410L	C-term	PV				0.460053		pLOF						-4.66181		N
502	A	V	A502V	C-term	PV				0.615965		pLOF						1.96113		N
515	E	D	E515D	C-term	PV				0.955321		N						-6.08995		pGOF
543	V	M	V543M	C-term	BFNE				0.451142		pLOF						-2.48211		N
560	R	W	R560W	C-term	DEE				0.478805		pLOF						-2.20471		N
567	V	D	V567D	C-term	DEE				0.331444		pLOF						-7.08565		pGOF
578	M	V	M578V	C-term	BFNE				0.478502		pLOF						0.239213		N
581	R	Q	R581Q	C-term	DEE				0.271917		pLOF						-9.4645		pGOF
586	Q	P	Q586P	C-term	unknown				0.41281		pLOF						-2.38906		N
588	R	S	R588S	C-term	BFNE				0.289806		pLOF						-3.78388		N
604	R	C	R604C	C-term	PV				0.521443		pLOF						6.49031		pLOF
605	T	S	T605S	C-term	PV				1.28096		N						-0.196466		N
637	L	R	L637R	C-term	BFNE				0.25009		pLOF						1.52303		N
663	E	G	E663G	C-term	PV				1.07626		N						-3.58561		N
701	F		F701del	C-term	PV				0.609347		pLOF						1.01246		N
737	G	S	G737S	C-term	PV				0.684737		pLOF						-4.78707		N
751	S	L	S751L	C-term	PV				0.728016		pLOF						3.23547		N
755	Y	C	Y755C	C-term	PV				1.45786		N						-2.6971		N
756	G	S	G756S	C-term	PV				1.14072		N						-5.76956		pGOF
760	R	H	R760H	C-term	PV				1.26124		N						-3.39655		N
771	T	I	T771I	C-term	PV				0.382463		pLOF						-5.72288		pGOF
780	N	T	N780T	C-term	PV				0.620826		pLOF						-3.18545		N
793	V	L	V793L	C-term	PV				0.684046		pLOF						-7.19868		pGOF
854	R	C	R854C	C-term	PV				0.831414		N						-2.94696		N
857	T	I	T857I	C-term	PV				0.943724		N						-1.70652		N
858	G	S	G858S	C-term	PV				0.761154		N
