# Supplementary material for: High-throughput evaluation of epilepsy-associated KCNQ2 variants reveals functional and pharmacological heterogeneity
Source: JCI Insight. 2022 Mar 8;7(5):e156314. doi: 10.1172/jci.insight.156314 (PMC8983144; doi:10.1172/jci.insight.156314)
Supplement: Supplemental table 4 [file jciinsight-7-156314-s078.xlsx]

## Sheet: Relative to WT channel
Supplemental Table 4, Functional properties of KCNQ2 variants (heterozygous state)
CHO-Q3 cells co-electroporated with KCNQ2-variant + KCNQ2-WT
Results are shown as % current density at +40 mV, change in V½, and ratios of the slope (k) of voltage-dependence of activation curve and the activation time constant (τ ) relative to the WT from a variant transfection batch.
								Change in peak current density , %WT						Voltage-dependence of Activation										Activation time constant
								I @ +40mV
PV = rare Population Variant; BFNE = Benign Familial Neonatal Epilepsy; DEE= Develpmental Epileptic Encephalopathy														ΔV½ from WT+WT				Variant k / WT+WT k						Variant τ / WT τ
								mean	sem	p-value		n		mean	sem	p-value		mean	sem	p-value		n		mean	sem	p-value		n
Residue #	WT aa	Var aa	Variant	Domain	Phenotype	Literature
			WT, study average					1	0.0251878			1158		-1.17065e-15	0.173515			1	0.00854928			959		0.997969	0.00766627			1045
81	L	P	L81P	N-term	BFNE			0.682344	0.0833462	0.106		47		-4.27335	0.76053	0.004		0.992171	0.0386227	0.872		42	0.893617	1.15092	0.0399846	0.043		38
104	F	L	F104L	TMD: S1	PV			0.832066	0.120082	0.167		27		-2.72088	0.565637	0.021		0.95909	0.0318939	0.116		25	0.925926	0.98521	0.0456565	0.38		27
113	S	F	S113F	TMD: S1-S2-L	DEE			0.886409	0.0995245	0.067		35		9.08434	2.05018	<0.001		1.75219	0.0941055	<0.001		30	0.857143	1.84049	0.0923488	<0.001		34
130	E	K	E130K	TMD: S2	DEE	X		0.423219	0.0407567	<0.001		64		0.707321	0.771253	0.496		0.941379	0.0283181	0.204		55	0.859375	1.00286	0.0333572	1		59
144	R	Q	R144Q	TMD: S2-S3-L	DEE	X		1.01328	0.135631	0.688		64		-4.56391	0.983129	0.002		1.06089	0.0467788	0.221		44	0.6875	1.05349	0.0322454	0.33		49
144	R	W	R144W	TMD: S2-S3-L	DEE			0.93462	0.106623	0.753		78		-7.57479	0.856437	<0.001		1.12834	0.0449844	0.008		61	0.782051	1.12919	0.0354267	0.014		65
193	A	D	A193D	TMD: S3-S4-L	DEE			0.379632	0.135591	<0.001		30		-14.1456	2.032	<0.001		1.31083	0.207977	0.004		13	0.433333	1.61414	0.306232	0.01		13
196	A	V	A196V	TMD: S4	BFNE/DEE	X		0.848428	0.102737	0.363		41		6.52028	1.19575	<0.001		1.23002	0.0503102	<0.001		35	0.853659	1.00986	0.0440231	0.86		37
198	R	Q	R198Q	TMD: S4	DEE	X		1.75657	0.278428	<0.001		31		-10.2903	1.32424	<0.001		1.23036	0.0525124	0.005		26	0.83871	1.07539	0.0462492	0.39		26
201	R	C	R201C	TMD: S4	DEE	X		0.938263	0.134176	0.735		38		-3.3565	1.34591	0.033		1.32179	0.0841132	0.001		25	0.657895	1.18921	0.0673039	0.031		31
201	R	H	R201H	TMD: S4	DEE	X		1.03886	0.208051	0.067		19		-17.2366	1.64177	<0.001		1.22422	0.092592	0.138		17	0.894737	1.53246	0.0839384	<0.001		17
203	L	P	L203P	TMD: S4	DEE			0.941001	0.140571	0.067		21		10.8726	1.68485	<0.001		1.69431	0.0903589	<0.001		20	0.952381	1.46636	0.0640832	<0.001		22
204	Q	H	Q204H	TMD: S4	BFNE			1.24138	0.15311	0.067		33		1.8942	0.769021	0.472		1.14933	0.0415211	0.2		34	1.0303	1.13937	0.0258478	0.1		39
207	R	Q	R207Q	TMD: S4	BFNE	X		1.04273	0.100914	0.753		81		6.35724	0.858123	<0.001		1.34276	0.0293195	<0.001		62	0.765432	1.70626	0.0431008	<0.001		79
207	R	W	R207W	TMD: S4	BFNE	X		0.884957	0.0799354	0.366		65		10.2983	1.02974	<0.001		1.55931	0.0458408	<0.001		57	0.876923	3.22979	0.209013	<0.001		66
210	R	H	R210H	TMD: S4	DEE			0.665116	0.0883677	0.138		46		5.48296	1.14935	<0.001		1.45352	0.060329	<0.001		39	0.847826	0.89426	0.0376958	0.173		38
212	D	G	D212G	TMD: S4	BFNE			0.735604	0.0921976	0.061		84		2.52173	0.861866	<0.001		1.03768	0.0394233	0.416		59	0.702381	1.02759	0.0392816	0.513		68
212	D	Y	D212Y	TMD: S4	DEE			0.491635	0.0532451	<0.001		42		-5.79964	0.71638	<0.001		0.991109	0.0481744	0.875		36	0.857143	1.07512	0.032669	0.112		33
214	R	W	R214W	TMD: S4	DEE	X		0.627528	0.0764086	0.002		71		-1.77549	0.70263	0.107		0.87997	0.0322534	0.021		45	0.633803	0.990693	0.0415119	0.078		56
228	H	Q	H228Q	TMD: S4-S5-L	BFNE			0.964655	0.133193	0.747		43		-1.58544	0.771721	0.102		0.862986	0.0435103	0.029		38	0.883721	0.990252	0.0408517	0.112		39
228	H	R	H228R	TMD: S4-S5-L	DEE			0.321938	0.0442846	<0.001		54		-3.24674	1.18238	0.395		1.09402	0.0545654	0.28		44	0.814815	1.20544	0.0711302	0.027		38
228	H	Y	H228Y	TMD: S4-S5-L	DEE			0.596766	0.0690478	0.011		74		-1.19179	0.742648	0.041		0.932191	0.0426784	0.401		58	0.783784	1.03667	0.0358179	0.634		62
238	I	V	I238V	TMD: S5	PV			0.640344	0.0970762	0.167		49		-0.355261	0.615312	0.959		1.03495	0.0364374	0.116		44	0.897959	0.930561	0.0345646	0.38		39
243	L	F	L243F	TMD: S5	BFNE	X		0.579156	0.0708201	<0.001		79		-5.93911	0.615566	<0.001		0.910076	0.0377565	0.14		63	0.797468	1.14078	0.0572527	0.044		59
274	T	M	T274M	TMD: P-loop	DEE	X		0.515718	0.0277376	<0.001		515		1.99859	0.41722	<0.001		0.892596	0.0140673	<0.001		350	0.679612	1.14749	0.0192634	<0.001		397
276	T	I	T276I	TMD: P-loop	DEE			0.321065	0.0585481	0.009		35		-0.5332	0.942076	0.669		0.886382	0.046813	0.13		14	0.4	1.24187	0.107911	0.074		23
276	T	P	T276P	TMD: P-loop	DEE			0.37298	0.0437397	<0.001		51		1.24454	1.19017	0.772		0.852807	0.0570432	0.052		46	0.901961	1.14573	0.0864825	0.133		45
276	T	I	T277I	TMD: P-loop	DEE			0.449366	0.0614576	<0.001		58		0.883558	1.07458	0.792		0.85205	0.0473567	0.036		45	0.775862	1.0622	0.0533058	0.659		40
278	I	T	I278T	TMD: P-loop	DEE			0.245701	0.0385767	<0.001		36		-6.17349	0.642564	<0.001		0.771039	0.0445246	0.004		28	0.777778	0.924466	0.00705521	0.112		24
278	I	V	I278V	TMD: P-loop	PV			1.09366	0.176126	0.603		31		-1.90935	1.09666	0.055		0.924101	0.0506062	0.235		28	0.903226	1.08895	0.0661494	0.46		32
279	G	C	G279C	TMD: P-loop	DEE			0.49409	0.0549787	<0.001		41		-4.9713	0.94975	<0.001		0.892573	0.0304986	0.031		33	0.804878	1.05988	0.0297179	0.101		37
279	G	S	G279S	TMD: P-loop	DEE	X		0.320955	0.0423633	<0.001		43		-4.10424	0.705325	<0.001		0.779287	0.0279575	<0.001		27	0.627907	1.19398	0.0807783	0.033		29
280	Y	H	Y280H	TMD: P-loop	DEE			0.208113	0.027757	<0.001		63		-2.33705	0.636423	0.122		0.77358	0.0439934	<0.001		35	0.555556	1.10992	0.0392603	0.079		39
281	G	R	G281R	TMD: P-loop	DEE	X		0.274638	0.0384196	<0.001		57		-1.63332	1.07485	0.135		0.885758	0.0364058	0.024		40	0.701754	1.13858	0.0538586	0.009		49
281	G	W	G281W	TMD: P-loop	DEE			0.610862	0.0794264	0.001		53		-0.859712	0.978208	0.122		0.923771	0.0477583	0.134		40	0.754717	1.06733	0.0364965	0.079		42
282	D	E	D282E	TMD: P-loop	DEE			0.490253	0.0644553	<0.001		61		-2.61744	0.565486	0.008		0.838261	0.0311135	0.003		44	0.721311	1.35423	0.0704477	<0.001		54
282	D	H	D282H	TMD: P-loop	DEE			0.351638	0.054277	<0.001		39		-0.971815	1.22004	0.551		0.812546	0.0485003	0.002		25	0.641026	1.25201	0.073079	0.003		32
284	Y	C	Y284C	TMD: P-loop	BFNE	X		0.927556	0.120522	0.341		42		0.0883116	0.737163	0.924		0.933869	0.044836	0.273		31	0.738095	0.987463	0.0500489	0.376		34
284	Y	D	Y284D	TMD: P-loop	DEE			0.320852	0.046219	<0.001		60		3.28354	1.14215	0.088		0.803422	0.0497773	0.004		52	0.866667	0.989919	0.0381152	0.889		44
284	Y	H	Y284H	TMD: P-loop	DEE			0.579225	0.0732296	0.003		70		-3.84859	0.667684	<0.001		0.845517	0.0250181	0.003		51	0.728571	1.22778	0.0691752	0.006		59
284	Y	N	Y284N	TMD: P-loop	DEE			0.453804	0.0679608	<0.001		64		-2.47656	1.15093	0.081		0.852241	0.0397365	0.009		50	0.78125	1.02927	0.0400855	0.942		45
291	R	G	R291G	TMD: P-loop	DEE			0.321692	0.048739	<0.001		42		5.30488	1.5159	<0.001		0.840441	0.0422082	0.04		34	0.809524	1.08005	0.040057	0.112		40
292.5	L,L	P,F	L292P:L293F	TMD: S6	DEE			0.434934	0.0587983	<0.001		55		0.66727	1.14561	0.107		0.894302	0.0412657	0.047		34	0.618182	0.987332	0.0465052	0.078		40
294	A	G	A294G	TMD: S6	BFNE	X		0.48605	0.0904488	0.001		32		-4.25386	0.906721	0.009		0.912081	0.0367682	0.128		23	0.71875	1.19865	0.0489199	0.006		26
294	A	V	A294V	TMD: S6	DEE	X		0.424441	0.0273549	<0.001		297		-0.400596	0.42977	0.187		0.890222	0.015821	<0.001		220	0.740741	1.03309	0.0170317	0.222		235
305	F	del	F305del	TMD: S6	DEE			0.391673	0.0480875	<0.001		78		-1.89509	0.767935	0.135		0.885838	0.0348755	0.032		49	0.628205	1.07644	0.0354924	0.081		61
306	A	P	A306P	TMD: S6	DEE			0.288406	0.0702996	<0.001		46		-7.09562	0.812676	<0.001		0.82048	0.0509381	0.007		28	0.608696	1.06969	0.0647878	0.304		23
306	A	T	A306T	TMD: S6	BFNE	X		0.699523	0.123774	0.341		37		5.63863	0.868716	<0.001		0.973109	0.0529225	0.273		31	0.837838	0.988357	0.0713261	0.376		34
306	A	V	A306V	TMD: S6	DEE			0.446694	0.0503215	<0.001		72		-1.36543	0.646027	0.332		0.908716	0.030905	0.105		58	0.805556	1.01775	0.0336969	0.917		62
333	R	Q	R333Q	C-term	BFNE	X		0.73821	0.0799498	0.067		41		-0.206254	0.699022	0.9		1.11612	0.0503673	0.182		39	0.95122	0.947189	0.0321144	0.484		39
333	R	W	R333W	C-term	DEE			0.880198	0.102017	0.351		74		-1.62128	0.674015	0.055		0.945287	0.0327516	0.271		57	0.77027	1.04177	0.037915	0.598		62
335	P	L	P335L	C-term	DEE			0.816924	0.223777	0.341		19		-6.36048	0.726058	<0.001		1.09046	0.0571913	0.273		16	0.842105	0.827181	0.0491523	0.376		12
375	Q	E	Q375E	C-term	PV			0.815266	0.0851963	0.104		68		0.727559	0.734715	0.107		0.991847	0.031117	0.818		47	0.691176	1.11279	0.0478098	0.078		59
410	P	L	P410L	C-term	PV			0.828754	0.112471	0.167		44		-0.00800202	0.597034	0.99		0.937919	0.0260207	0.116		39	0.886364	0.978532	0.0575278	0.38		42
502	A	V	A502V	C-term	PV			0.963175	0.123883	0.167		40		-0.0797734	0.651354	0.994		1.02376	0.0401021	0.116		36	0.9	0.858438	0.0324607	0.38		37
543	V	M	V543M	C-term	BFNE			0.550364	0.0822524	0.01		59		-4.67243	0.881572	0.036		0.936636	0.0424075	0.455		44	0.745763	1.13567	0.0444042	0.021		50
560	R	W	R560W	C-term	DEE			0.426935	0.0792645	0.003		31		2.57343	0.941961	0.055		0.911652	0.0494555	0.235		28	0.903226	1.11789	0.077594	0.383		29
567	V	D	V567D	C-term	DEE			0.716618	0.112008	0.101		42		-6.28688	1.00412	<0.001		1.08428	0.0528011	0.505		38	0.904762	1.26985	0.0673843	<0.001		26
578	M	V	M578V	C-term	BFNE			0.727485	0.0856305	0.182		40		0.500365	1.03667	0.055		0.867728	0.0419986	0.235		35	0.875	0.974095	0.0306347	0.701		36
581	R	Q	R581Q	C-term	DEE			0.467146	0.0571279	<0.001		52		0.873763	1.38134	0.558		0.765167	0.0368268	0.002		42	0.807692	1.09108	0.0613534	0.51		43
586	Q	P	Q586P	C-term	unknown			1.44361	0.144023	0.007		81		-2.52091	0.764634	0.264		1.10021	0.0316483	0.133		69	0.851852	0.916959	0.0240715	0.202		77
588	R	S	R588S	C-term	BFNE			0.437297	0.0676544	<0.001		35		-1.56916	1.08158	0.235		0.86441	0.0504944	0.128		28	0.8	1.04097	0.0526981	0.536		24
604	R	C	R604C	C-term	PV			1.25023	0.1923	0.753		29		0.421944	0.691719	0.329		0.950046	0.0545712	0.632		9	0.310345	1.02776	0.0693325	0.944		26
605	T	S	T605S	C-term	PV			0.910159	0.134351	0.718		45		1.96712	1.0912	0.329		1.04098	0.0464704	0.632		13	0.288889	1.03452	0.0456443	0.944		32
637	L	R	L637R	C-term	BFNE			0.421446	0.0835944	<0.001		31		2.35883	1.06759	0.145		0.87327	0.0499984	0.128		28	0.903226	1.05997	0.0545969	0.59		23
701	F	del	F701del	C-term	PV			1.48084	0.164756	0.012		37		0.635384	0.889869	0.055		0.963605	0.0463136	0.235		31	0.837838	0.872357	0.0364397	0.328		37
737	G	S	G737S	C-term	PV			1.15518	0.200991	0.785		39		-0.4505	0.739198	0.329		1.05658	0.0427261	0.632		20	0.512821	1.05584	0.0583034	0.944		29
751	S	L	S751L	C-term	PV			1.76164	0.279778	0.018		39		0.448324	0.81122	0.329		1.08167	0.0508596	0.632		17	0.435897	1.04821	0.0485155	0.944		36
760	R	H	R760H	C-term	PV			0.87931	0.120881	0.844		39		-0.419852	0.826337	0.067		1.01111	0.0505835	0.611		27	0.692308	0.994968	0.0607345	0.537		30
771	T	I	T771I	C-term	PV			0.902974	0.13275	0.844		38		-0.041	0.768297	0.067		1.00229	0.0335951	0.611		29	0.763158	0.838152	0.0340416	0.537		34
780	N	T	N780T	C-term	PV			0.77542	0.113139	0.141		73		-1.09562	0.77291	0.256		1.05	0.03	0.24		62	0.849315	1.05684	0.0609323	0.481		67
854	R	C	R854C	C-term	PV			0.820138	0.0893503	0.149		71		0.380301	0.984267	0.751		1.0175	0.0378888	0.158		59	0.830986	1.00411	0.0304446	0.33		65

## Sheet: Variant mean values 
Supplemental Table 4, Functional properties of KCNQ2 variants (heterozygous state)
CHO-Q3 cells co-electroporated with KCNQ2-variant + KCNQ2-WT
Results are shown as % current density at +40 mV, change in V½, and ratios of the slope (k) of voltage-dependence of activation curve and the activation time constant (τ ) relative to the WT from a variant transfection batch.
								Peak current density					Voltage-dependence of Activation								Activation time constant
								I @ +40 mV, pA/pF
PV = rare Population Variant; BFNE = Benign Familial Neonatal Epilepsy; DEE= Develpmental Epileptic Encephalopathy													V½, mV			k, slope
								mean	sem		n		mean	sem		mean	sem		n		mean	sem		n
Residue #	WT aa	Var aa	Variant	Domain	Phenotype	Literature
			WT, study average					91.7661	2.41735		1158		-16.9015	0.283496		8.17093	0.0760076		959		0.106579	0.000904325		1045
81	L	P	L81P	N-term	BFNE			62.4688	7.63037		47		-22.76	0.76053		7.75062	0.301712		42		0.103343	0.00359026		38
104	F	L	F104L	TMD: S1	PV			99.5975	14.3737		27		-16.8568	0.565637		8.09492	0.269192		25		0.112247	0.00520174		27
113	S	F	S113F	TMD: S1-S2-L	DEE			87.5009	9.82445		35		-9.35492	2.05018		12.3936	0.665629		30		0.187428	0.00940442		34
130	E	K	E130K	TMD: S2	DEE	X		52.2086	4.86663		64		-18.8991	0.653405		8.27264	0.248853		55		0.109607	0.00346774		59
144	R	Q	R144Q	TMD: S2-S3-L	DEE	X		78.9598	10.569		64		-16.8461	0.983129		8.82149	0.388975		47		0.106415	0.00325715		49
144	R	W	R144W	TMD: S2-S3-L	DEE			73.924	8.43716		78		-22.4468	0.815475		8.22492	0.327908		61		0.10959	0.0034359		65
193	A	D	A193D	TMD: S3-S4-L	DEE			29.1964	10.4537		30		-27.2815	2.045		10.2522	1.62662		13		0.167041	0.0307486		13
196	A	V	A196V	TMD: S4	BFNE/DEE	X		65.5756	7.94059		41		-7.44792	1.19575		9.81477	0.401444		35		0.102225	0.00445635		37
198	R	Q	R198Q	TMD: S4	DEE	X		160.814	25.4902		31		-28.7769	1.32424		9.61131	0.410215		26		0.0965603	0.00415276		26
201	R	C	R201C	TMD: S4	DEE	X		111.613	15.9612		38		-23.47	1.34591		10.4338	0.663962		25		0.168849	0.00955613		31
201	R	H	R201H	TMD: S4	DEE	X		102.55	20.5375		19		-35.6759	1.64177		8.65918	0.654924		17		0.15606	0.00854794		17
203	L	P	L203P	TMD: S4	DEE			92.8899	13.8763		21		-7.56661	1.68485		11.9842	0.639128		20		0.149328	0.00652597		22
204	Q	H	Q204H	TMD: S4	BFNE			122.542	15.1141		33		-16.5451	0.769021		8.1295	0.293688		34		0.116028	0.00263223		39
207	R	Q	R207Q	TMD: S4	BFNE	X		83.5054	8.47726		81		-8.44025	0.704605		9.78787	0.213721		62		0.165638	0.00420866		79
207	R	W	R207W	TMD: S4	BFNE	X		67.982	6.1319		65		-2.88343	1.01599		12.1955	0.358526		57		0.347409	0.0137438		66
210	R	H	R210H	TMD: S4	DEE			60.8915	8.09009		46		-13.0037	1.14935		11.3546	0.471276		39		0.0802965	0.00338475		38
212	D	G	D212G	TMD: S4	BFNE			68.6457	7.89626		84		-10.9535	0.854271		8.38056	0.318392		59		0.110474	0.00438355		68
212	D	Y	D212Y	TMD: S4	DEE			53.745	5.8207		42		-27.3447	0.71638		8.33264	0.405021		36		0.109609	0.00333064		33
214	R	W	R214W	TMD: S4	DEE	X		44.6378	5.43459		71		-15.2432	1.12341		7.11711	0.260862		45		0.116179	0.00539934		56
228	H	Q	H228Q	TMD: S4-S5-L	BFNE			32.6352	4.52408		54		-26.4563	1.06226		7.67366	0.386893		44		0.122481	0.0072003		38
228	H	R	H228R	TMD: S4-S5-L	DEE			105.455	14.5606		43		-23.1305	0.771721		9.19787	0.458753		38		0.100957	0.00416489		39
228	H	Y	H228Y	TMD: S4-S5-L	DEE			60.925	8.3421		74		-14.7202	0.686766		7.5286	0.344681		58		0.110522	0.00355096		62
238	I	V	I238V	TMD: S5	PV			76.6486	11.6199		49		-14.4912	0.615312		8.73516	0.30754		44		0.106021	0.00393802		39
243	L	F	L243F	TMD: S5	BFNE	X		77.7855	10.4095		79		-25.1376	0.989543		7.99756	0.331796		63		0.124557	0.00600747		59
274	T	M	T274M	TMD: P-loop	DEE	X		42.0921	2.20106		515		-15.614	0.369644		7.29334	0.114943		350		0.123733	0.00234065		397
276	T	I	T276I	TMD: P-loop	DEE			13.1998	2.40706		35		-16.2075	0.942076		6.48171	0.342322		14		0.19824	0.017226		23
276	T	P	T276P	TMD: P-loop	DEE			35.8803	3.9446		51		-21.5153	1.37203		7.58315	0.507227		46		0.115929	0.00888141		45
276	T	I	T277I	TMD: P-loop	DEE			45.2232	6.35048		58		-22.4574	1.21202		7.57642	0.421095		45		0.107314	0.00528996		40
278	I	T	I278T	TMD: P-loop	DEE			26.8598	4.21717		36		-27.7186	0.642564		6.48243	0.374336		28		0.115468	0.00428961		24
278	I	V	I278V	TMD: P-loop	PV			108.661	17.4991		31		-16.7576	1.09666		9.18893	0.503209		28		0.115395	0.0070098		32
279	G	C	G279C	TMD: P-loop	DEE			43.2698	4.50962		41		-18.4722	0.912085		6.87518	0.23492		33		0.109354	0.00327956		37
279	G	S	G279S	TMD: P-loop	DEE	X		22.9086	3.1056		43		-23.0848	1.09448		6.23511	0.22369		27		0.144199	0.00964053		29
280	Y	H	Y280H	TMD: P-loop	DEE			17.1617	2.14853		63		-20.8721	1.60346		5.83791	0.332002		35		0.119418	0.00435993		39
281	G	R	G281R	TMD: P-loop	DEE	X		23.4989	3.34739		57		-13.7881	1.65105		6.89973	0.283587		40		0.12804	0.00607903		49
281	G	W	G281W	TMD: P-loop	DEE			49.0756	6.09365		53		-20.6855	1.47646		6.97135	0.360414		40		0.115267	0.00389863		42
282	D	E	D282E	TMD: P-loop	DEE			31.4987	3.81934		61		-19.8834	0.564458		6.76014	0.250914		44		0.158166	0.00812732		54
282	D	H	D282H	TMD: P-loop	DEE			26.8562	4.14537		39		-13.3943	1.22004		6.20984	0.370661		25		0.134845	0.00787081		32
284	Y	C	Y284C	TMD: P-loop	BFNE	X		106.751	13.8707		42		-28.3587	0.737163		7.38755	0.354684		31		0.107079	0.00542722		34
284	Y	D	Y284D	TMD: P-loop	DEE			32.148	4.45008		60		-21.2522	1.28442		7.14402	0.442619		52		0.100819	0.00383786		44
284	Y	H	Y284H	TMD: P-loop	DEE			40.0682	5.4813		70		-21.0871	0.672179		6.81865	0.201758		51		0.143133	0.00767875		59
284	Y	N	Y284N	TMD: P-loop	DEE			56.4469	7.93055		64		-21.408	1.11577		7.48931	0.349196		50		0.112746	0.00447584		45
291	R	G	R291G	TMD: P-loop	DEE			35.167	5.3281		42		-16.2402	1.5159		7.06591	0.354861		34		0.110113	0.00408387		40
292.5	L,L	P,F	L292P:L293F	TMD: S6	DEE			30.9428	4.18354		55		-11.8908	1.6625		7.23303	0.333753		34		0.11259	0.00556705		40
294	A	G	A294G	TMD: S6	BFNE	X		49.0768	9.13268		32		-17.7577	0.906721		7.37504	0.297306		23		0.125121	0.00510653		26
294	A	V	A294V	TMD: S6	DEE	X		40.3816	2.33864		297		-16.3898	0.583937		7.27394	0.129273		220		0.110711	0.00186684		235
305	F	del	F305del	TMD: S6	DEE			32.3756	3.73671		78		-15.2002	1.66231		6.90035	0.271667		49		0.120959	0.00399688		61
306	A	P	A306P	TMD: S6	DEE			21.5163	4.55698		46		-21.8215	1.55614		6.56193	0.407386		28		0.116871	0.00736603		23
306	A	T	A306T	TMD: S6	BFNE	X		80.5073	14.245		37		-22.8084	0.868716		7.69797	0.418654		31		0.107176	0.0077345		34
306	A	V	A306V	TMD: S6	DEE			56.465	6.41981		72		-21.2867	0.856928		7.9856	0.271587		58		0.11192	0.00358249		62
333	R	Q	R333Q	C-term	BFNE	X		72.8716	7.89216		41		-18.6455	0.699022		7.89456	0.356259		39		0.0964578	0.0032704		39
333	R	W	R333W	C-term	DEE			60.3008	7.35613		74		-18.8778	0.67838		7.62325	0.264125		57		0.121998	0.00436479		62
335	P	L	P335L	C-term	DEE			94.1737	25.7966		19		-34.8075	0.726058		8.62631	0.452423		16		0.0896982	0.00532999		12
375	Q	E	Q375E	C-term	PV			57.9975	6.06066		68		-11.6077	1.21461		8.02196	0.251672		47		0.127329	0.00572293		59
410	P	L	P410L	C-term	PV			99.201	13.4627		44		-14.1439	0.597034		7.91623	0.21962		39		0.111486	0.00655426		42
502	A	V	A502V	C-term	PV			115.291	14.8286		40		-14.2157	0.651354		8.64075	0.33847		36		0.0978036	0.00369832		37
543	V	M	V543M	C-term	BFNE			58.8186	9.0082		59		-17.7677	0.934582		7.5645	0.342493		44		0.119592	0.00470715		50
560	R	W	R560W	C-term	DEE			42.4185	7.87539		31		-12.2748	0.941961		9.06514	0.491767		28		0.118462	0.00822257		29
567	V	D	V567D	C-term	DEE			65.6066	10.2544		42		-24.7735	1.00412		8.47016	0.41247		38		0.114021	0.00605051		26
578	M	V	M578V	C-term	BFNE			72.2799	8.50789		40		-14.3479	1.03667		8.62837	0.417619		35		0.103131	0.00333909		36
581	R	Q	R581Q	C-term	DEE			45.7433	5.22384		52		-22.2108	1.29139		6.80386	0.327464		42		0.105804	0.00425232		43
586	Q	P	Q586P	C-term	unknown			131.563	12.1276		81		-16.7661	0.661628		8.88557	0.2556		69		0.098074	0.0024563		77
588	R	S	R588S	C-term	BFNE			44.1542	6.83112		35		-15.073	1.08158		6.98957	0.408295		28		0.108662	0.00550091		24
604	R	C	R604C	C-term	PV			98.3161	15.1222		29		-16.6356	0.691719		7.03889	0.404318		9		0.109626	0.00739536		26
605	T	S	T605S	C-term	PV			71.5735	10.5651		45		-15.0904	1.0912		7.71262	0.344299		13		0.110347	0.00486865		32
637	L	R	L637R	C-term	BFNE			42.5537	8.44059		31		-11.145	1.06759		7.06121	0.404285		28		0.110646	0.00569912		23
701	F	del	F701del	C-term	PV			147.13	16.3695		37		-14.2128	0.889869		9.58174	0.460526		31		0.092443	0.00386149		37
737	G	S	G737S	C-term	PV			90.8414	15.8056		39		-17.508	0.739198		7.8282	0.316557		20		0.112621	0.00621893		29
751	S	L	S751L	C-term	PV			138.533	22.0013		39		-16.6092	0.81122		8.01406	0.376819		17		0.111808	0.00517491		36
760	R	H	R760H	C-term	PV			70.6438	14.8851		39		-18.3839	0.826337		8.02863	0.401652		27		0.120429	0.00735119		30
771	T	I	T771I	C-term	PV			73.144	10.7532		38		-18.005	0.768297		7.95855	0.266758		29		0.101448	0.00412034		34
780	N	T	N780T	C-term	PV			73.5031	10.7246		73		-19.8895	0.77291		9.08766	0.273484		62		0.14752	0.0085053		67
854	R	C	R854C	C-term	PV			63.9092	6.96261		71		-11.9019	0.984267		7.60858	0.282436		59		0.102298	0.00421814		65

## Sheet: Functional phenotype & rescue
Supplemental Table 4, Functional properties of KCNQ2 variants (heterozygous state)
										HOMOZYGOUS									HETEROZYGOUS
Functional phenotype of KCNQ2 variants expressed in the homozygous state
								Functional phenotype based on percent peak current density relative to the WT channel										Functional rescue of current amplitude by KCNQ2 WT channel co-expression
Functional rescue of KCNQ2 variants when expressed in the heterozygous state
										Loss of function (LOF) =	I% @ +40 mV is smaller than %WT_LOF							Dominant negative (DN )= I% @ +40 mV is smaller than DN threshold
										partial loss of function (pLOF) =	I% @ +40 mV is between %WT_LOF and %WT_mLOF							Partial Rescue (pR )= I% @ +40 mV is larger than DN and smaller than partial rescue threshold
Numbers in highlighted cells can be changed to modify functional thresholds										Wild-type like( N) =	I% @ +40 mV is between %WT_mLOF and %WT_ GOF
										Gain of function (GOF) =	I% @ +40 mV is larger than %WT_ GOF							Full Rescue (fR )= I% @ +40 mV is larger than partial rescue thresholds
PV = rare Population Variant; BFNE = Benign Familial Neonatal Epilepsy; DEE= Develpmental Epileptic Encephalopathy																		none = similar phenotype between homozygous and heterozygous states
													% WT									I% WT
											LOF		0.26						DN			0.26
											pLOF		0.76						pR			0.76
											N								fR			>pR
											GOF		1.5
																			I % of WT		Functional effect	Dominant Negative	Partial Rescue	Full Rescue	no effect
Residue #	WT aa	Var aa	Variant	Protein Domain	Phenotype	Literature					I % of WT
81	L	P	L81P	N-term	BFNE						0.343017		pLOF						0.682344	pLOF	none				L81P
104	F	L	F104L	TMD: S1	PV						0.883928		N						0.832066	N	none				F104L
113	S	F	S113F	TMD: S1-S2-Link	DEE						0.679149		pLOF						0.886409	N	-f R-			S113F
130	E	K	E130K	TMD: S2	DEE	X					0.08117		LOF						0.423219	pLOF	-p R-		E130K
144	R	Q	R144Q	TMD: S2-S3-Link	DEE	X					0.538718		pLOF						1.01328	N	-f R-			R144Q
144	R	W	R144W	TMD: S2-S3-Link	DEE						0.464671		pLOF						0.93462	N	-f R-			R144W
193	A	D	A193D	TMD: S2-S3-Link	DEE						0.819829		N						0.379632	pLOF
196	A	V	A196V	TMD: S4	BFNE/DEE	X					0.888197		N						0.848428	N	none				A196V
198	R	Q	R198Q	TMD: S4	DEE	X					1.38202		N						1.75657	GOF
201	R	C	R201C	TMD: S4	DEE	X					1.66521		GOF						0.938263	N	-f R-			R201C
201	R	C	R201H	TMD: S4	DEE	X					1.77125		GOF						1.03886	N	-f R-			R201H
203	L	P	L203P	TMD: S4	DEE						0.344988		pLOF						0.941001	N	-f R-			L203P
204	Q	H	Q204H	TMD: S4	BFNE						0.614888		pLOF						1.24138	N	-f R-			Q204H
207	R	Q	R207Q	TMD: S4	BFNE	X					0.829579		N						1.04273	N	none				R207Q
207	R	W	R207W	TMD: S4	BFNE	X					0.603263		pLOF						0.884957	N	-f R-			R207W
210	R	H	R210H	TMD: S4	DEE						0.213781		LOF						0.665116	pLOF	-p R-		R210H
212	D	G	D212G	TMD: S4	BFNE						0.444882		pLOF						0.735604	pLOF	none				D212G
212	D	Y	D212Y	TMD: S4	DEE						0.224074		LOF						0.491635	pLOF	-p R-		D212Y
214	R	W	R214W	TMD: S4	BFNE	X					0.767707		N						0.627528	pLOF
228	H	Q	H228Q	TMD: S4-S5-Link	BFNE						0.139537		LOF						0.964655	N	-f R-			H228Q
228	H	R	H228R	TMD: S4-S5-Link	DEE						0.0663605		LOF						0.321938	pLOF	-p R-		H228R
228	H	Y	H228Y	TMD: S4-S5-Link	DEE						0.410621		pLOF						0.596766	pLOF	none				H228Y
238	I	V	I238V	TMD: S5	PV						0.571408		pLOF						0.640344	pLOF	none				I238V
243	L	F	L243F	TMD: S5	BFNE	X					0.105828		LOF						0.579156	pLOF	-p R-		L243F
274	T	M	T274M	TMD: P-loop	DEE	X					0.0896317		LOF						0.515718	pLOF	-p R-		T274M
276	T	I	T276I	TMD: P-loop	DEE						0.0579343		LOF						0.321065	pLOF	-p R-		T276I
276	T	P	T276P	TMD: P-loop	DEE						0.0340475		LOF						0.37298	pLOF	-p R-		T276P
277	T	I	T277I	TMD: P-loop	DEE						0.0241745		LOF						0.449366	pLOF	-p R-		T277I
278	I	T	I278T	TMD: P-loop	DEE						0.0635146		LOF						0.245701	LOF	-D N-	I278T
278	I	V	I278V	TMD: P-loop	PV						0.539581		pLOF						1.09366	N	-f R-			I278V
279	G	C	G279C	TMD: P-loop	DEE						0.0481187		LOF						0.49409	pLOF	-p R-		G279C
279	G	S	G279S	TMD: P-loop	DEE	X					0.0488722		LOF						0.320955	pLOF	-p R-		G279S
280	Y	H	Y280H	TMD: P-loop	DEE						0.0487445		LOF						0.208113	LOF	-D N-	Y280H
281	G	R	G281R	TMD: P-loop	DEE	X					0.0401236		LOF						0.274638	pLOF	-p R-		G281R
281	G	W	G281W	TMD: P-loop	DEE						0.0358901		LOF						0.610862	pLOF	-p R-		G281W
282	D	E	D282E	TMD: P-loop	DEE						0.0581528		LOF						0.490253	pLOF	-p R-		D282E
282	D	H	D282H	TMD: P-loop	DEE						0.0573197		LOF						0.351638	pLOF	-p R-		D282H
284	Y	D	Y284D	TMD: P-loop	DEE						0.0351017		LOF						0.927556	N	-f R-			Y284D
284	Y	C	Y284C	TMD: P-loop	BFNE	X					0.302982		pLOF						0.320852	pLOF	none				Y284C
284	Y	H	Y284H	TMD: P-loop	DEE						0.0711881		LOF						0.579225	pLOF	-p R-		Y284H
284	Y	N	Y284N	TMD: P-loop	DEE						0.0932865		LOF						0.453804	pLOF	-p R-		Y284N
291	R	G	R291G	TMD: P-loop	DEE						0.0509858		LOF						0.321692	pLOF	-p R-		R291G
292, 293	L,L	P,F	L292P:L293F	TMD: S6	DEE						0.041937		LOF						0.434934	pLOF	-p R-		L292P:L293F
294	A	V	A294V	TMD: S6	DEE	X					0.0388442		LOF						0.48605	pLOF	-p R-		A294V
294	A	G	A294G	TMD: S6	BFNE	X					0.22267		LOF						0.424441	pLOF	-p R-		A294G
305	F	del	F305del	TMD: S6	DEE						0.0370671		LOF						0.391673	pLOF	-p R-		F305del
306	A	P	A306P	TMD: S6	DEE						0.0522817		LOF						0.288406	pLOF	-p R-		A306P
306	A	T	A306T	TMD: S6	BFNE	X					0.312764		pLOF						0.699523	pLOF	none				A306T
306	A	V	A306V	TMD: S6	DEE						0.0899925		LOF						0.446694	pLOF	-p R-		A306V
333	R	Q	R333Q	C-term	BFNE	X					1.16473		N						0.73821	pLOF
333	R	W	R333W	C-term	DEE						0.855673		N						0.880198	N	none				R333W
335	P	L	P335L	C-term	DEE						0.144207		LOF						0.816924	N	-f R-			P335L
375	Q	E	Q375E	C-term	PV						0.620019		pLOF						0.815266	N	-f R-			Q375E
410	P	L	P410L	C-term	PV						0.460053		pLOF						0.828754	N	-f R-			P410L
502	A	V	A502V	C-term	PV						0.615965		pLOF						0.963175	N	-f R-			A502V
543	V	M	V543M	C-term	BFNE						0.451142		pLOF						0.550364	pLOF	none				V543M
560	R	W	R560W	C-term	DEE						0.478805		pLOF						0.426935	pLOF	none				R560W
567	V	D	V567D	C-term	DEE						0.331444		pLOF						0.716618	pLOF	none				V567D
578	M	V	M578V	C-term	BFNE						0.478502		pLOF						0.727485	pLOF	none				M578V
581	R	Q	R581Q	C-term	DEE						0.271917		pLOF						0.467146	pLOF	none				R581Q
586	Q	P	Q586P	C-term	unknown						0.41281		pLOF						1.44361	N	-f R-			Q586P
588	R	S	R588S	C-term	BFNE						0.289806		pLOF						0.437297	pLOF	none				R588S
604	R	C	R604C	C-term	PV						0.521443		pLOF						1.25023	N	-f R-			R604C
605	T	S	T605S	C-term	PV						1.28096		N						0.910159	N	none				T605S
637	L	R	L637R	C-term	BFNE						0.25009		LOF						0.421446	pLOF	-p R-		L637R
701	F		F701del	C-term	PV						0.609347		pLOF						1.48084	N	-f R-			F701del
737	G	S	G737S	C-term	PV						0.684737		pLOF						1.15518	N	-f R-			G737S
751	S	L	S751L	C-term	PV						0.728016		pLOF						1.76164	GOF	-f R-			S751L
760	R	H	R760H	C-term	PV						1.26124		N						0.87931	N	none				R760H
771	T	I	T771I	C-term	PV						0.382463		pLOF						0.902974	N	-f R-			T771I
780	N	T	N780T	C-term	PV						0.620826		pLOF						0.77542	N	-f R-			N780T
854	R	C	R854C	C-term	PV						0.831414		N						0.820138	N	none				R854C
