# Supplementary material for: High-throughput evaluation of epilepsy-associated KCNQ2 variants reveals functional and pharmacological heterogeneity
Source: JCI Insight. 2022 Mar 8;7(5):e156314. doi: 10.1172/jci.insight.156314 (PMC8983144; doi:10.1172/jci.insight.156314)
Supplement: Supplemental table 5 [file jciinsight-7-156314-s079.xlsx]

## Sheet: Relative to variant control
Supplemental Table 5, Effects of retigabine on KCNQ2 variants (homozygous state)
CHO-Q3 cells co-electroporated with KCNQ2_variant								Variant channel biophysical properties relative to channel under control conditions
Results are shown as % current density at +40 mV, change in V½, and ratios of the slope (k) of voltage-dependence of activation curve and the activation time constant (τ ) relative to each variant control values
PV = rare Population Variant; BFNE = Benign Familial Neonatal Epilepsy; DEE= Develpmental Epileptic Encephalopathy								Peak Current Density, % of variant control						Voltage-dependence of Activation										Activation var+ret τ / var τ , control
									@ +40 mV																	@ +40 mV
														ΔV½ from var control				Variant +ret k / var control k
Residue #	WT aa	Var aa	Variant	Protein Domain	Phenotype	Literature		mean	sem	P value		n		mean	sem	P value		mean	sem	P value		n		mean	sem	P value		n
			WT, study average					1.42133	0.0397895			1141		-29.22	0.287042			1.3603	0.00966142			885		1.22169	0.0105601			1073
43	A	V	A43V	N-term	PV			1.71645	0.170665	0.211		84		-27.845	0.80942	0.809		1.43455	0.036298	0.074		71		1.30177	0.0402493	0.672		80
81	L	P	L81P	N-term	BFNE			1.77809	0.266946	0.211		74		-27.8475	1.07707	0.064		1.57126	0.0500247	<0.001		62		1.25774	0.0370301	0.431		59
104	F	L	F104L	TMD: S1	PV			1.53184	0.23864	0.211		48		-28.5842	1.30372	0.17		1.29095	0.0376643	0.656		32		1.03087	0.0381896	<0.001		38
113	S	F	S113F	TMD: S1-S2-Link	DEE			1.84414	0.221013	0.346		49		-30.3172	1.6819	0.024		1.25755	0.0401588	0.008		43		0.546097	0.0187441	<0.001		46
115	I	L	I115L	TMD: S1-S2-Link	PV			1.98714	0.387235	0.224		44		-31.8756	1.34081	0.093		1.5825	0.0590478	0.766		26		1.0756	0.0588561	0.06		31
130	E	K	E130K	TMD: S2	DEE	X		1.54155	0.239121	0.88		41		-8.24259	5.6872	<0.001		2.12064	0.135664	<0.001		11		0.863347	0.0468494	<0.001		25
144	R	Q	R144Q	TMD: S2-S3-Link	DEE			1.42722	0.368602	0.88		32		-27.9987	2.24311	0.335		1.26236	0.0671149	0.618		6		0.830409	0.044592	<0.001		15
144	R	W	R144W	TMD: S2-S3-Link	DEE	X		1.21551	0.324951	0.88		31		-28.9429	2.24018	0.142		1.51252	0.133177	0.314		19		1.21509	0.0514863	0.001		19
193	A	D	A193D	TMD: S2-S3-Link	DEE			2.20833	0.250992	0.419		85		-30.2929	1.78357	0.053		1.61301	0.108884	0.78		24		0.939018	0.0364838	<0.001		68
196	A	V	A196V	TMD: S4	BFNE/DEE	X		1.55592	0.189515	0.759		46		-30.4513	0.997335	0.816		1.18674	0.0397136	0.016		36		1.43404	0.0619855	<0.001		46
198	R	Q	R198Q	TMD: S4	DEE	X		0.636331	0.175363	0.02		27		-21.0457	8.33485	<0.001		0.565791	0.11808	<0.001		6		0.986578	0.0913155	0.147		10
201	R	C	R201C	TMD: S4	DEE	X		1.72027	0.22499	0.08		62		-19.6848	3.53513	0.05		1.1845	0.0712271	0.002		24		1.16659	0.0422109	0.037		48
201	R	H	R201H	TMD: S4	DEE	X		1.37497	0.344689	0.73		15		nd				nd						0.8063	0.0660474	0.019		8
203	L	P	L203P	TMD: S4	DEE			1.53343	0.195038	0.502		76		-26.3471	1.42529	0.686		1.4527	0.0490504	<0.001		44		0.919533	0.0238183	<0.001		52
204	Q	H	Q204H	TMD: S4	BFNE			1.80273	0.258906	0.51		41		-28.449	1.01652	0.097		1.10259	0.0305535	0.237		31		0.971433	0.0558223	1		38
207	R	Q	R207Q	TMD: S4	BFNE	X		2.73419	0.361925	0.444		37		-25.1292	1.14962	0.097		1.18439	0.0386241	0.237		29		0.865294	0.0353684	0.289		36
207	R	W	R207W	TMD: S4	BFNE	X		2.5591	0.340978	0.002		30		-24.737	1.19106	0.984		1.17231	0.0415528	0.756		23		0.517611	0.0370952	<0.001		31
210	R	H	R210H	TMD: S4	DEE			1.504	0.229116	0.502		67		-36.2626	2.36441	0.002		1.17807	0.0492815	0.134		32		1.39493	0.0547115	0.151		34
212	D	G	D212G	TMD: S4	BFNE			1.34001	0.19663	0.252		39		-22.506	1.07202	<0.001		1.54169	0.0666653	0.009		28		1.40372	0.0816073	0.052		30
212	D	Y	D212Y	TMD: S4	DEE			1.73774	0.30942	0.078		18		-22.909	4.54172	0.065		1.24807	0.134666	0.113		7		1.13144	0.102544	0.392		10
214	R	W	R214W	TMD: S4	BFNE	X		1.98216	0.285212	0.432		36		-29.733	0.940735	0.339		1.9226	0.0600195	<0.001		30		1.2125	0.0350401	0.779		40
228	H	Q	H228Q	TMD: S4-S5-Link	BFNE			0.941401	0.214977	0.227		19		-27.9561	3.41705	0.339		1.46411	0.124032	0.876		17		0.950225	0.132974	0.009		13
228	H	R	H228R	TMD: S4-S5-Link	DEE			0.743852	0.0878049	<0.001		60		nd				nd						1.32484	0.155594	0.422		11
228	H	Y	H228Y	TMD: S4-S5-Link	DEE			1.04418	0.13076	0.397		33		-28.4926	0.974511	0.339		1.51698	0.0532811	0.38		34		1.18185	0.0482075	0.627		38
238	I	V	I238V	TMD: S5	PV			2.33533	0.495069	0.08		34		-27.7177	1.4756	0.339		1.42557	0.043448	0.889		30		1.25603	0.0489837	0.876		39
243	L	F	L243F	TMD: S5	BFNE	X		1.17649	0.183511	0.73		31		-14.3305	7.97965	<0.001		1.35362	0.34619	0.596		6		nd
274	T	M	T274M	TMD: P-loop	DEE	X		0.880183	0.100082	0.124		35		nd				nd						nd
276	T	I	T276I	TMD: P-loop	DEE			1.4318	0.269891	0.078		19		nd				nd						1.24301	0.31828	0.392		6
276	T	P	T276P	TMD: P-loop	DEE			0.941997	0.340203	0.078		23		nd				nd						nd
277	T	I	T277I	TMD: P-loop	DEE			1.25607	0.24451	0.078		26		nd				nd						nd
278	I	T	I278T	TMD: P-loop	DEE			0.788164	0.121784	0.023		36		nd				nd						nd
278	I	V	I278V	TMD: P-loop	PV			1.46156	0.323535	0.73		33		-38.2441	1.78193	0.471		1.58398	0.0849061	0.038		15		1.29865	0.0757069	0.733		20
279	G	C	G279C	TMD: P-loop	DEE			0.517394	0.172869	0.078		22		nd				nd						nd
279	G	S	G279S	TMD: P-loop	DEE	X		0.903737	0.185542	0.946		21		nd				nd						nd
280	Y	H	Y280H	TMD: P-loop	DEE			0.726735	0.179405	0.053		36		nd				nd						nd
281	G	R	G281R	TMD: P-loop	DEE			0.662234	0.0983642	<0.001		32		nd				nd						nd
281	G	W	G281W	TMD: P-loop	DEE	X		1.09267	0.236249	0.053		41		nd										nd
282	D	E	D282E	TMD: P-loop	DEE			0.714473	0.12248	0.053		51		-14.004	3.30728	0.026		1.3205	0.250384	0.607		5		0.802031	0.0778957	<0.001		9
282	D	H	D282H	TMD: P-loop	DEE			0.419477	0.103078	<0.001		28		nd				nd						nd
284	Y	C	Y284C	TMD: P-loop	BFNE	X		1.90371	0.472552	0.183		36		-29.4111	1.62304	0.7		1.53269	0.0810952	0.626		22		1.31641	0.0488986	0.178		23
284	Y	D	Y284D	TMD: P-loop	DEE			1.38685	0.171321	0.183		32		nd				nd
284	Y	H	Y284H	TMD: P-loop	DEE			1.61903	0.201013	0.054		67		-29.9574	1.84906	0.914		1.62098	0.121744	0.011		27		0.734949	0.0454049	<0.001		30
284	Y	N	Y284N	TMD: P-loop	DEE			1.34758	0.147644	0.183		32		-27.6251	3.27082	0.61		1.85929	0.227842	0.025		8		0.818263	0.063793	0.006		12
291	R	G	R291G	TMD: P-loop	DEE			0.363754	0.169498	0.01		20		nd				nd						nd
292.5	L,L	P,F	L292P:L293F	TMD: S6	DEE			1.30483	0.150486	0.183		35		nd				nd						0.420397	0.0582977	<0.001		5
294	A	G	A294G	TMD: S6	BFNE	X		1.58309	0.324435	0.817		36		-31.9903	1.80497	0.007		1.7755	0.116829	0.001		22		1.22252	0.0666105	0.647		23
294	A	V	A294V	TMD: S6	DEE	X		0.999824	0.248615	0.946		20		nd				nd						nd
305	F	del	F305del	TMD: S6	DEE			0.351205	0.117619	<0.001		19		nd				nd						nd
306	A	P	A306P	TMD: S6	DEE			1.36893	0.256923	0.746		21		nd				nd						nd
306	A	T	A306T	TMD: S6	BFNE	X		1.86748	0.386099	0.516		30		-23.3229	1.82052	0.017		1.7263	0.126138	0.008		14		1.17967	0.0677503	0.767		19
306	A	V	A306V	TMD: S6	DEE			0.725279	0.0930854	0.098		30		nd				nd						1.16989	0.221903	0.767		7
333	R	Q	R333Q	C-term	BFNE	X		1.81252	0.217584	0.336		44		-18.5533	2.50133	<0.001		1.43637	0.0324056	0.677		35		1.53414	0.0915376	0.088		37
333	R	W	R333W	C-term	DEE			1.79341	0.280572	0.869		35		-29.12	1.08526	0.055		1.37941	0.0336547	0.687		26		1.42931	0.0370623	0.259		32
335	P	L	P335L	C-term	DEE			0.969866	0.164572	0.006		58		nd				nd						0.959716	0.278746	0.03		6
375	Q	E	Q375E	C-term	PV			1.67769	0.224128	0.679		35		-25.6356	1.59882	0.103		1.52798	0.0564776	0.067		23		1.04057	0.0356664	0.063		33
410	P	L	P410L	C-term	PV			1.48992	0.272273	0.761		36		-32.7175	1.10209	<0.001		1.14089	0.0501367	0.006		23		1.17607	0.0504666	0.194		27
502	A	V	A502V	C-term	PV			1.3024	0.167258	0.525		46		-37.0923	0.926408	<0.001		1.31295	0.0617251	0.614		31		1.16083	0.0389673	0.194		34
515	E	D	E515D	C-term	PV			1.40267	0.251712	0.913		31		-29.4248	1.2159	0.055		1.30151	0.0453437	0.775		21		1.31567	0.0500563	0.873		27
543	V	M	V543M	C-term	BFNE			1.89308	0.259326	0.178		33		-27.6048	0.930005	0.017		1.47417	0.0479208	0.058		25		1.09258	0.0376509	0.014		33
560	R	W	R560W	C-term	DEE			1.38557	0.175684	0.966		40		-40.0784	0.781424	0.698		1.28299	0.0536305	0.037		28		1.2768	0.0383986	0.005		31
567	V	D	V567D	C-term	DEE			1.65153	0.230955	0.912		37		-28.0273	1.31597	0.055		1.62138	0.0831844	0.002		25		0.844073	0.02341	<0.001		32
578	M	V	M578V	C-term	BFNE			1.89945	0.302986	0.252		33		-27.6315	1.00665	0.008		1.62428	0.049672	0.001		26		1.14635	0.0451105	0.474		31
581	R	Q	R581Q	C-term	DEE			1.78863	0.293026	0.19		34		-38.089	1.32627	0.682		1.41643	0.0797522	<0.001		20		1.00367	0.0454425	0.138		21
586	Q	P	Q586P	C-term	unknown			1.30763	0.181426	0.178		29		-30.0411	0.917813	0.142		1.4766	0.0665616	0.072		23		1.35692	0.0603292	0.868		26
588	R	S	R588S	C-term	BFNE			3.92479	0.620516	<0.001		29		-44.1423	1.74087	<0.001		1.53349	0.0711809	0.834		26		1.18662	0.0395852	0.27		28
604	R	C	R604C	C-term	PV			1.40852	0.199723	0.865		43		-30.4076	1.31497	0.103		1.2855	0.0545599	0.067		29		0.999948	0.0453056	0.063		36
605	T	S	T605S	C-term	PV			1.67356	0.133384	0.451		86		-31.3429	1.00683	<0.001		1.16451	0.0381271	0.015		74		1.19188	0.0418978	0.009		82
637	L	R	L637R	C-term	BFNE			3.0826	0.481628	<0.001		62		-27.1782	1.26027	0.126		1.32543	0.0486323	0.018		41		0.908938	0.028092	<0.001		47
663	E	G	E663G	C-term	PV			1.9717	0.206631	0.451		77		-23.0106	0.951619	0.775		1.28575	0.0344644	0.845		65		1.13991	0.0300162	0.001		75
701	F		F701del	C-term	PV			1.78315	0.325647	0.801		48		-32.0585	3.5048	0.103		1.41111	0.065883	0.067		19		1.0009	0.0517444	0.063		28
737	G	S	G737S	C-term	PV			1.3884	0.251652	0.178		24		-25.9767	2.53555	0.005		1.14033	0.0711307	0.13		19		1.35244	0.0688328	0.734		22
751	S	L	S751L	C-term	PV			1.77394	0.318894	0.124		34		-32.0452	0.663972	0.575		1.21271	0.0483505	0.284		23		0.950478	0.0493537	0.733		26
755	Y	C	Y755C	C-term	PV			1.43619	0.203111	0.98		28		-32.9113	1.43823	0.055		1.4124	0.0519965	0.815		24		1.29632	0.053904	0.856		30
756	G	S	G756S	C-term	PV			1.94681	0.178566	0.451		84		-28.8131	0.973884	<0.001		1.33832	0.035002	0.681		64		1.17748	0.0343674	0.01		82
760	R	H	R760H	C-term	PV			1.32156	0.209838	0.817		32		-31.5721	1.82676	0.006		1.37658	0.0596607	1		21		1.22626	0.062826	0.647		27
771	T	I	T771I	C-term	PV			1.61896	0.388332	0.817		29		-30.526	0.811631	0.003		1.64769	0.0857824	0.069		17		1.17008	0.126828	0.647		22
780	N	T	N780T	C-term	PV			1.84952	0.309541	0.817		36		-34.9383	1.25045	0.106		1.4352	0.0763638	0.817		21		1.20736	0.0406193	0.647		25
793	V	L	V793L	C-term	PV			1.54747	0.247973	0.124		41		-31.3338	0.709144	0.575		1.27893	0.0380413	0.023		24		0.930392	0.0420444	0.733		24
854	R	C	R854C	C-term	PV			1.54631	0.257006	0.817		34		-33.716	1.17534	0.037		1.53633	0.0437494	0.29		28		1.18585	0.04944	0.647		31
857	T	I	T857I	C-term	PV			1.7151	0.282176	0.332		48		-27.1306	0.724363	<0.001		1.28612	0.0439898	0.051		37		1.03238	0.0412595	0.019		42
858	G	S	G858S	C-term	PV			1.35445	0.260115	0.124		34		-30.2305	1.25562	0.575		1.09923	0.0463449	0.612		19		0.967963	0.0628619	0.733		21

## Sheet: Variant mean values 
Supplemental Table 5, Effects of retigabine on KCNQ2 variants (homozygous state)
CHO-Q3 cells co-electroporated with KCNQ2_variant								Variant channel + retigabine biophysical properties
Results are shown as % current density at +40 mV, change in V½, and ratios of the slope (k) of voltage-dependence of activation curve and the activation time constant (τ ) relative to each variant Control values
PV = rare Population Variant; BFNE = Benign Familial Neonatal Epilepsy; DEE= Develpmental Epileptic Encephalopathy								Peak Current Density, pA/pF					Voltage-dependence of Activation								Activation τ
									@ +40 mV												@ +40 mV
													V½, mV			k, slope
Residue #	WT aa	Var aa	Variant	Protein Domain	Phenotype	Literature		mean	sem		n		mean	sem		mean	sem		n		mean	sem		n
			WT, study average					90.7546	2.53776		1141		-47.688	0.310629		9.92255	0.0704743		885		0.130579	0.00111854		1073
43	A	V	A43V	N-term	PV			112.947	11.2302		84		-47.2473	0.80942		10.3192	0.261103		71		0.147117	0.00454868		80
81	L	P	L81P	N-term	BFNE			42.2867	6.34853		74		-45.4081	1.07707		11.1187	0.35399		62		0.144422	0.00425204		59
104	F	L	F104L	TMD: S1	PV			93.878	14.6249		48		-39.9256	1.30372		9.41831	0.274786		32		0.112633	0.00417258		38
113	S	F	S113F	TMD: S1-S2-Link	DEE			84.1585	10.0861		49		-21.8238	1.6819		16.1339	0.51522		43		0.164432	0.00564393		46
115	I	L	I115L	TMD: S1-S2-Link	PV			97.2056	18.9426		44		-52.1908	1.34081		10.889	0.406301		26		0.137308	0.00751336		31
130	E	K	E130K	TMD: S2	DEE	X		11.5282	1.78821		41		-23.3664	5.6872		23.2555	1.48772		11		0.216888	0.0117694		25
144	R	Q	R144Q	TMD: S2-S3-Link	DEE			70.8369	18.2947		32		-62.2033	2.24311		12.3187	0.654939		6		0.159921	0.0085876		15
144	R	W	R144W	TMD: S2-S3-Link	DEE	X		52.037	13.9114		31		-61.3421	2.24018		13.1113	1.15444		19		0.201859	0.00855322		19
193	A	D	A193D	TMD: S2-S3-Link	DEE			49.0339	5.59273		85		-66.5229	1.77277		14.4767	0.977236		24		0.197093	0.00647962		68
196	A	V	A196V	TMD: S4	BFNE/DEE	X		102.268	12.4564		46		-43.6733	0.997335		14.8897	0.498278		36		0.144903	0.00626331		46
198	R	Q	R198Q	TMD: S4	DEE	X		59.7045	16.4536		27		-64.405	8.33485		7.21	1.50472		6		0.12765	0.011815		10
201	R	C	R201C	TMD: S4	DEE	X		49.8062	6.51403		62		-54.0831	3.53513		10.6664	0.6414		32		0.196383	0.00710574		48
201	R	H	R201H	TMD: S4	DEE	X		130.759	32.7796		15		-59.0725	3.10535		11.9994	1.15195		5		0.144678	0.0118511		8
203	L	P	L203P	TMD: S4	DEE			35.1058	4.46511		76		-29.4139	1.42529		20.7266	0.699832		44		0.148254	0.00384015		52
204	Q	H	Q204H	TMD: S4	BFNE			68.8043	9.88158		41		-40.6042	1.01652		8.96923	0.248543		31		0.130177	0.00748045		38
207	R	Q	R207Q	TMD: S4	BFNE	X		140.79	18.6364		37		-38.4331	1.14962		13.3836	0.436452		29		0.167177	0.00683325		36
207	R	W	R207W	TMD: S4	BFNE	X		90.4212	12.0478		30		-12.5172	1.19106		17.5096	0.620633		23		0.37071	0.0265673		31
210	R	H	R210H	TMD: S4	DEE			21.3367	3.25038		67		-41.8391	2.36441		18.1741	0.760264		32		0.116891	0.00458468		34
212	D	G	D212G	TMD: S4	BFNE			43.2249	6.34273		39		-35.3271	1.07202		15.5984	0.674504		28		0.132419	0.00769836		30
212	D	Y	D212Y	TMD: S4	DEE			18.7187	3.33302		18		-52.4557	4.54172		10.6246	1.14638		7		0.17224	0.0156104		10
214	R	W	R214W	TMD: S4	DEE	X		87.2062	12.5481		36		-53.5717	0.940735		11.4932	0.358793		30		0.143813	0.00415605		40
228	H	Q	H228Q	TMD: S4-S5-Link	DEE			7.52793	1.71907		19		-43.3688	3.41705		9.56541	0.810331		17		0.167647	0.0234604		13
228	H	R	H228R	TMD: S4-S5-Link	BFNE			3.379	0.41556		60		-50.1825	5.40905		nd					0.419467	0.0465775		11
228	H	Y	H228Y	TMD: S4-S5-Link	DEE			24.5714	3.07701		33		-51.6829	0.974511		9.71403	0.341186		34		0.153803	0.00627357		38
238	I	V	I238V	TMD: S5	PV			76.4731	16.2116		34		-46.1593	1.4756		11.3019	0.344457		30		0.149971	0.00584871		39
243	L	F	L243F	TMD: S5	BFNE	X		6.68481	1.04271		31		-45.6233	7.97965		8.38917	2.14553		6		nd
274	T	M	T274M	TMD: P-loop	DEE	X		4.42771	0.503457		35		nd			nd					nd
276	T	I	T276I	TMD: P-loop	DEE			3.98764	0.751662		19		-54.065	5.025		nd					0.545037	0.13956		6
276	T	P	T276P	TMD: P-loop	DEE			1.54182	0.556829		23		nd			nd					nd
277	T	I	T277I	TMD: P-loop	DEE			1.45972	0.284154		26		nd			nd					nd
278	I	T	I278T	TMD: P-loop	DEE			3.10726	0.48012		36		-51.42	1.93		nd					nd
278	I	V	I278V	TMD: P-loop	PV			42.3419	9.37294		33		-61.3447	1.78193		12.4868	0.66933		15		0.147747	0.00861314		20
279	G	C	G279C	TMD: P-loop	DEE			1.19683	0.399879		22		na			nd					nd
279	G	S	G279S	TMD: P-loop	DEE	X		1.86569	0.383037		21		na			nd					nd
280	Y	H	Y280H	TMD: P-loop	DEE			1.558	0.389284		36		-31.6475	12.2947		nd					nd
281	G	R	G281R	TMD: P-loop	DEE			1.73361	0.2575		32		-31.75	1.77		nd					nd
281	G	W	G281W	TMD: P-loop	DEE	X		1.77327	0.353761		41		-13.1583	8.41365		nd					nd
282	D	E	D282E	TMD: P-loop	DEE			1.91472	0.337914		51		-41.092	3.30728		7.9052	1.49893		5		0.256778	0.024939		9
282	D	H	D282H	TMD: P-loop	DEE			1.56874	0.385486		28		-34.585	0.055		nd					nd
284	Y	C	Y284C	TMD: P-loop	BFNE	X		34.5662	8.58023		36		-46.1068	1.62304		10.6006	0.560885		22		0.136825	0.00508243		23
284	Y	D	Y284D	TMD: P-loop	DEE			2.91736	0.360389		32		-27.0602	4.89802		8.543	2.04352		5		nd
284	Y	H	Y284H	TMD: P-loop	DEE			7.87596	1.00576		67		-47.0685	1.66974		11.6969	0.878497		27		0.153509	0.00958987		30
284	Y	N	Y284N	TMD: P-loop	DEE			7.53363	0.825402		32		-46.72	3.27082		10.5371	1.29125		8		0.151161	0.0117847		12
291	R	G	R291G	TMD: P-loop	DEE			1.15118	0.536415		20		nd			nd					nd
292.5	L,L	P,F	L292P:L293F	TMD: S6	DEE			3.27931	0.378202		35		nd			nd					0.25038	0.0347209		5
294	A	G	A294G	TMD: S6	BFNE	X		27.6007	5.65642		36		-49.775	1.80497		12.4368	0.818343		22		0.161459	0.00879729		23
294	A	V	A294V	TMD: S6	DEE	X		1.64054	0.407934		20		nd			nd					nd
305	F	del	F305del	TMD: S6	DEE			0.849358	0.284451		19		nd			nd					nd
306	A	P	A306P	TMD: S6	DEE			4.77241	0.895695		21		-39.6433	7.52741		nd					nd
306	A	T	A306T	TMD: S6	BFNE	X		38.9476	8.05237		30		-43.5821	1.82052		10.4276	0.761929		14		0.135147	0.00776168		19
306	A	V	A306V	TMD: S6	DEE			4.35231	0.558594		30		-42.28	2.74689		nd					0.318863	0.0604815		7
333	R	Q	R333Q	C-term	BFNE	X		141.856	17.029		44		-31.5338	2.50133		11.1687	0.251974		35		0.142868	0.00852449		37
333	R	W	R333W	C-term	DEE			80.0286	12.5202		35		-47.4162	1.08526		11.3137	0.276032		26		0.164914	0.00427625		32
335	P	L	P335L	C-term	DEE			3.58194	0.55057		58		-51.2467	2.9124		nd					0.339177	0.123589		6
375	Q	E	Q375E	C-term	PV			74.7166	9.98163		35		-48.1468	1.59882		9.53796	0.352544		23		0.137902	0.00472668		33
410	P	L	P410L	C-term	PV			44.7211	8.17248		36		-56.403	1.10209		8.4247	0.370226		23		0.134186	0.00575808		27
502	A	V	A502V	C-term	PV			52.3408	6.72176		46		-57.8568	0.926408		8.48397	0.398854		31		0.121271	0.00407086		34
515	E	D	E515D	C-term	PV			69.8817	12.5404		31		-46.3224	1.2159		10.6811	0.37212		21		0.142413	0.00541829		27
543	V	M	V543M	C-term	BFNE			59.9884	8.2176		33		-43.7052	0.930005		9.61368	0.312511		25		0.129752	0.0044713		33
560	R	W	R560W	C-term	DEE			45.0397	5.71085		40		-60.0832	0.781424		11.2409	0.469884		28		0.151129	0.00454505		31
567	V	D	V567D	C-term	DEE			28.5466	3.99206		37		-49.0908	1.31597		16.0638	0.824146		25		0.213228	0.00591377		32
578	M	V	M578V	C-term	BFNE			65.9013	10.5121		33		-49.1823	1.00665		10.4761	0.320369		26		0.12543	0.00493584		31
581	R	Q	R581Q	C-term	DEE			33.0191	5.40942		34		-55.3725	1.32627		8.85335	0.498489		20		0.129567	0.0058663		21
586	Q	P	Q586P	C-term	unknown			37.9157	5.26061		29		-49.5161	0.917813		10.1791	0.458852		23		0.141804	0.00630468		26
588	R	S	R588S	C-term	BFNE			76.4297	12.0837		29		-44.1423	1.74087		8.14831	0.378225		26		0.140562	0.00468911		28
604	R	C	R604C	C-term	PV			52.7557	7.48056		43		-56.0048	1.31497		9.35093	0.396879		29		0.137563	0.00501222		35
605	T	S	T605S	C-term	PV			126.371	9.8426		86		-39.0285	1.0203		10.543	0.345189		74		0.121803	0.00410839		82
637	L	R	L637R	C-term	BFNE			46.9879	7.1424		62		-50.4722	1.63019		9.17451	0.336628		41		0.154136	0.00596646		47
663	E	G	E663G	C-term	PV			127.244	12.248		77		-39.9135	0.890392		9.83576	0.263647		65		0.123918	0.00323079		75
701	F		F701del	C-term	PV			78.0462	14.2532		48		-57.4575	3.5048		10.2474	0.478439		19		0.139499	0.00721176		28
737	G	S	G737S	C-term	PV			66.7764	12.1034		24		-34.9747	2.53555		9.51658	0.593617		19		0.127795	0.00650418		22
751	S	L	S751L	C-term	PV			72.4812	13.0296		34		-62.4226	0.663972		8.17061	0.32576		23		0.107769	0.00559593		26
755	Y	C	Y755C	C-term	PV			109.191	15.4421		28		-48.5346	1.43823		11.6475	0.428796		24		0.147738	0.00614328		30
756	G	S	G756S	C-term	PV			131.976	12.37		84		-44.8023	1.04363		10.3173	0.269836		64		0.128186	0.00382592		82
760	R	H	R760H	C-term	PV			130.508	20.7221		32		-50.5138	1.82676		10.7337	0.465194		21		0.133659	0.00684786		27
771	T	I	T771I	C-term	PV			48.4818	11.6291		29		-47.0947	0.811631		12.4127	0.646233		17		0.144959	0.0157124		22
780	N	T	N780T	C-term	PV			89.9045	15.0467		36		-53.8333	1.25045		11.0208	0.586394		21		0.124009	0.00417204		25
793	V	L	V793L	C-term	PV			59.409	9.51995		41		-60.1096	0.709144		8.56175	0.254666		24		0.113215	0.0051162		24
854	R	C	R854C	C-term	PV			100.662	16.7307		34		-54.0868	1.17534		11.37	0.323781		28		0.133429	0.00556287		31
857	T	I	T857I	C-term	PV			108.761	17.8938		48		-47.2286	0.724363		8.52981	0.291749		37		0.127193	0.0050833		42
858	G	S	G858S	C-term	PV			57.8603	11.1118		34		-57.5274	1.25562		8.32084	0.350817		19		0.12112	0.00786585		21
