# Supplementary material for: High-throughput evaluation of epilepsy-associated KCNQ2 variants reveals functional and pharmacological heterogeneity
Source: JCI Insight. 2022 Mar 8;7(5):e156314. doi: 10.1172/jci.insight.156314 (PMC8983144; doi:10.1172/jci.insight.156314)
Supplement: Supplemental table 6 [file jciinsight-7-156314-s080.xlsx]

## Sheet: Relative to variant control
Supplemental Table 6, Effects of retigabine on KCNQ2 variants (heteozygous state)
CHO-Q3 cells co-electroporated with KCNQ2-variant + KCNQ2-WT								+ retigabine (10 μM) change relative to variant + WT channel under control conditions
Results are shown as % current density at +40 mV, change in V½, and ratios of the slope (k) of voltage-dependence of activation curve and the activation time constant (τ ) relative to the WT from a variant transfection batch.
								Current Density, % of var + WT, control						Voltage-dependence of Activation										Activation τ / Var τ , control
BFNE = Benign Familial Neonatal Epilepsy; DEE= Developmental Epileptic Encephalopathy								-20mV				n		ΔV½ from var-C				Retigabine k / Control k						τ
								mean	sem	p-value				mean	sem	p-value		mean	sem	p-value		n		mean	sem	p-value		n
Residue #	WT aa	Var aa	Variant	Domain	Phenotype	Literature
			WT, study average					4.26138	0.143196			1250		-30.6497	0.364895			1.10078	0.0073235			978		1.22425	0.010171			1167
81	L	P	L81P	N-term	BFNE			2.51068	0.270589	0.134		51		-37.394	0.78807	0.002		1.14573	0.0367567	0.34		35		1.06044	0.0341106	0.871		41
113	S	F	S113F	TMD: S1-S2-L	DEE			3.7461	0.375294	0.841		42		-24.2213	1.47654	0.063		1.3071	0.0472944	0.575		37		0.844275	0.0312433	<0.001		42
130	E	K	E130K	TMD: S2	DEE	X		3.50353	0.358872	0.524		73		-27.5041	1.12357	<0.001		1.42115	0.0429539	<0.001		62		1.31406	0.0337942	0.357		73
144	R	Q	R144Q	TMD: S2-S3-L	DEE			2.79434	0.392091	0.03		69		-37.0568	1.65897	0.231		1.10967	0.0348956	0.121		34		1.37786	0.0487615	0.244		51
144	R	W	R144W	TMD: S2-S3-L	DEE	X		2.42888	0.232567	0.003		80		-29.9966	0.872386	0.236		1.12593	0.0286297	0.001		60		1.23178	0.0347944	0.012		72
193	A	D	A193D	TMD: S3-S4-L	DEE			2.45715	0.905562	0.087		24		-33.0769	3.16543	0.321		1.1333	0.0782943	0.283		11		0.913312	0.0902685	<0.001		11
196	A	V	A196V	TMD: S4	DEE	X		8.05397	0.995395	0.005		42		-33.0136	1.36619	0.658		1.13885	0.0338212	<0.001		34		1.21242	0.0473006	0.729		41
198	R	Q	R198Q	TMD: S4	DEE	X		1.39411	0.22388	0.002		32		-36.9567	1.46359	0.021		0.941107	0.0727023	0.362		11		1.16957	0.0529402	0.264		24
201	R	C	R201C	TMD: S4	DEE	X		2.44019	0.375329	0.831		48		-34.2177	1.29178	0.183		1.31214	0.0531269	0.006		26		0.989226	0.0299863	0.184		36
201	R	H	R201H	TMD: S4	DEE	X		1.89254	0.251822	0.043		20		-21.2728	1.44254	0.004		1.26082	0.0468716	0.778		15		0.763809	0.0313201	<0.001		21
203	L	P	L203P	TMD: S4	DEE			5.53864	0.631196	0.004		39		-27.5399	1.31981	0.939		1.37803	0.0466212	0.055		34		0.959105	0.0319087	<0.001		40
204	Q	H	Q204H	TMD: S4	BFNE			3.88731	0.299943	0.872		46		-27.3116	0.792652	0.963		1.21622	0.0287635	0.913		39		1.07231	0.0187358	0.149		49
207	R	Q	R207Q	TMD: S4	DEE	X		6.60189	0.549223	0.002		96		-31.2524	1.26467	0.236		1.31236	0.0337033	0.283		69		0.927461	0.02278	0.012		90
207	R	W	R207W	TMD: S4	BFNE	X		6.09447	0.573419	0.007		80		-36.0726	1.53345	0.321		1.29209	0.0449858	0.476		60		0.715023	0.0191972	<0.001		75
210	R	H	R210H	TMD: S4	DEE			4.55201	0.515307	0.125		48		-40.971	1.19602	0.692		1.18128	0.0485038	0.237		38		1.21975	0.0470311	0.03		42
212	D	G	D212G	TMD: S4	BFNE			6.67097	0.617091	0.051		90		-33.6348	0.91757	<0.001		1.40537	0.0407291	<0.001		67		1.05395	0.0270607	0.726		79
212	D	Y	D212Y	TMD: S4	DEE			2.27436	0.20888	0.485		50		-16.4764	0.756142	<0.001		1.18474	0.0317177	0.025		35		1.28993	0.0339079	0.288		41
214	R	W	R214W	TMD: S4	BFNE	X		5.7995	0.691051	0.179		77		-32.8569	1.38531	0.186		1.46173	0.0442705	<0.001		53		1.3336	0.0487336	0.331		65
228	H	Q	H228Q	TMD: S4-S5-L	BFNE			1.99539	0.232947	0.317		47		-21.7672	0.795767	0.982		0.998831	0.0336519	0.111		35		1.12841	0.032559	0.438		41
228	H	R	H228R	TMD: S4-S5-L	DEE			2.56333	0.342367	0.066		54		-29.0758	1.92906	0.278		1.37226	0.0516879	0.002		33		1.1356	0.0400419	0.825		43
228	H	Y	H228Y	TMD: S4-S5-L	DEE			6.42104	0.70214	0.1		79		-34.2851	0.995707	0.005		1.33591	0.0372505	<0.001		59		1.18523	0.0340106	<0.001		69
243	L	F	L243F	TMD: S5	BFNE	X		2.50296	0.301434	0.413		83		-28.5985	0.984005	0.002		1.25821	0.0339465	0.127		56		1.22072	0.0409204	0.357		69
274	T	M	T274M	TMD: P-loop	DEE	X		6.26826	0.399322	<0.001		522		-30.9025	0.516004	0.542		1.36425	0.0157256	<0.001		402		1.1844	0.0267172	0.095		474
276	T	I	T276I	TMD: P-loop	DEE			5.02797	1.02411	0.826		44		-33.0699	1.22665	0.245		1.83742	0.0769744	0.065		23		0.927749	0.043308	0.033		32
276	T	P	T276P	TMD: P-loop	DEE			3.51295	0.376303	0.066		56		-28.5466	2.25244	0.278		1.31626	0.030699	0.004		43		1.41473	0.284483	0.825		50
276	T	I	T277I	TMD: P-loop	DEE			2.41021	0.364416	0.066		56		-30.6783	2.18278	0.278		1.34424	0.0485548	0.005		33		1.25602	0.0634888	0.825		43
278	I	T	I278T	TMD: P-loop	DEE			1.97635	0.267698	0.272		38		-17.4214	0.55922	0.002		1.32981	0.0397368	<0.001		30		1.22143	0.041613	0.714		33
279	G	C	G279C	TMD: P-loop	DEE			3.94115	0.500649	0.692		54		-30.6566	0.83495	0.784		1.25018	0.0372624	0.426		38		1.30114	0.033366	0.206		46
279	G	S	G279S	TMD: P-loop	DEE	X		3.49243	0.531583	0.689		54		-27.2445	1.89118	0.06		1.50782	0.0538781	<0.001		34		1.09703	0.0457941	0.512		39
280	Y	H	Y280H	TMD: P-loop	DEE			6.13893	1.39127	0.385		66		-16.3169	1.44843	0.209		1.35493	0.0269225	0.003		44		1.36798	0.0521313	0.041		53
281	G	R	G281R	TMD: P-loop	DEE			10.2198	1.51403	0.332		69		-29.207	0.995456	0.095		1.26582	0.0335406	0.106		57		1.25694	0.041356	0.133		71
281	G	W	G281W	TMD: P-loop	DEE	X		3.9399	0.512775	0.923		66		-24.0061	1.31943	0.105		1.19408	0.0275274	0.256		56		1.24436	0.0367655	0.851		65
282	D	E	D282E	TMD: P-loop	DEE			4.79842	0.596949	0.288		78		-31.4742	1.35939	0.075		1.59611	0.0473701	<0.001		52		0.975362	0.0327701	<0.001		63
282	D	H	D282H	TMD: P-loop	DEE			4.4325	0.735841	0.353		43		-41.7049	1.33277	0.482		1.41272	0.0644063	<0.001		24		1.19533	0.0583673	0.184		31
284	Y	C	Y284C	TMD: P-loop	BFNE	X		1.67116	0.173223	0.318		43		-22.4751	0.862086	0.054		1.2757	0.0284881	0.349		34		1.21535	0.0502529	0.354		40
284	Y	D	Y284D	TMD: P-loop	DEE			3.18851	0.365311	0.066		58		-26.8847	1.99829	0.278		1.35016	0.0458644	0.002		40		1.31091	0.0531094	0.825		47
284	Y	H	Y284H	TMD: P-loop	DEE			3.59343	0.397614	0.288		75		-28.8836	1.48079	0.075		1.53863	0.0310301	<0.001		51		1.19664	0.0710856	0.268		70
284	Y	N	Y284N	TMD: P-loop	DEE			2.84054	0.318926	0.76		66		-28.1749	1.51421	0.001		1.32715	0.0393891	0.015		52		1.25244	0.0356284	0.357		58
291	R	G	R291G	TMD: P-loop	DEE			3.80424	0.463792	0.06		45		-22.2032	1.29117	0.994		1.20147	0.0278698	0.01		35		1.1807	0.0322491	0.908		42
292.5	L,L	P,F	L292P:L293F	TMD: S6	DEE			9.79655	1.48968	<0.001		60		-32.0995	1.71332	0.186		1.24101	0.0447946	0.209		41		1.15449	0.0331611	0.047		47
294	A	G	A294G	TMD: S6	BFNE	X		4.30794	0.624245	0.054		40		-32.2411	1.32406	0.4		1.45096	0.0566464	0.005		32		1.05592	0.04455	0.865		32
294	A	V	A294V	TMD: S6	DEE	X		4.39955	0.308414	0.72		335		-29.9137	0.831787	0.542		1.35567	0.019046	<0.001		252		1.33177	0.0243309	<0.001		302
305	F	del	F305del	TMD: S6	DEE			14.7926	2.01015	0.002		85		-29.5011	1.26364	0.095		1.34217	0.0289763	<0.001		64		1.30106	0.0392904	0.133		79
306	A	P	A306P	TMD: S6	DEE			4.17677	0.829288	0.791		45		-19.2694	1.85635	0.538		1.36114	0.0404542	<0.001		32		1.00977	0.0326012	0.012		30
306	A	T	A306T	TMD: S6	DEE	X		1.85156	0.297582	0.318		44		-22.6741	1.30107	0.054		1.17895	0.0371599	0.227		28		1.14945	0.0430886	0.354		37
306	A	V	A306V	TMD: S6	DEE			2.47876	0.290777	0.501		76		-30.658	1.33813	0.033		1.26059	0.0360599	0.232		58		1.31403	0.0365247	0.357		69
333	R	Q	R333Q	C-term	BFNE	X		3.11639	0.265075	0.707		45		-24.3742	0.632879	0.074		1.17714	0.0269053	0.624		33		1.36187	0.0374008	<0.001		47
333	R	W	R333W	C-term	DEE			4.02995	0.41958	0.288		83		-30.3646	1.36334	0.075		1.36516	0.0315567	0.833		63		1.20886	0.0345957	0.244		75
335	P	L	P335L	C-term	DEE			1.25977	0.293556	0.318		20		-19.4382	0.835654	0.054		1.0734	0.0379213	0.674		14		1.30417	0.0575772	0.354		16
543	V	M	V543M	C-term	BFNE			4.2097	0.451657	0.659		64		-32.7238	1.0444	<0.001		1.135	0.0270717	0.557		49		1.04111	0.0381092	0.665		57
560	R	W	R560W	C-term	DEE			4.74011	0.593238	0.121		43		-32.1322	1.39999	0.022		1.23386	0.036028	0.631		36		1.00917	0.0321495	0.984		39
567	V	D	V567D	C-term	DEE			1.89853	0.261169	0.01		44		-35.4838	0.920891	<0.001		1.08519	0.046054	0.751		30		1.1874	0.046513	0.117		35
578	M	V	M578V	C-term	BFNE			4.27266	0.38149	0.121		47		-29.6401	0.877127	<0.001		1.20753	0.0463549	0.631		34		1.22542	0.0391911	0.004		45
581	R	Q	R581Q	C-term	DEE			3.73714	0.378349	0.066		51		-33.1239	1.92426	0.278		1.51539	0.0579703	<0.001		36		1.21257	0.046928	0.825		48
586	Q	P	Q586P	C-term	DEE			3.0908	0.241974	0.136		85		-34.8568	0.69561	0.009		1.1061	0.0320397	0.488		68		1.0655	0.0250386	0.554		79
588	R	S	R588S	C-term	unknow			7.98948	1.70539	0.054		39		-29.4184	1.5676	0.35		1.42433	0.0556718	0.009		31		1.1529	0.0412668	0.221		33
637	L	R	L637R	C-term	BFNE			5.90035	0.733033	0.496		46		-29.0884	1.75389	0.4		1.29756	0.0430699	0.347		35		1.23491	0.0462259	0.004		42

## Sheet: Relative to WT control
Supplemental Table 6, Effects of retigabine on KCNQ2 variants (heteozygous state)
CHO-Q3 cells co-electroporated with KCNQ2-variant + KCNQ2-WT								+ retigabine (10 μM) change relative to WT channel under control conditions
Results are shown as % current density at +40 mV, change in V½, and ratios of the slope (k) of voltage-dependence of activation curve and the activation time constant (τ ) relative to the WT from a variant transfection batch.
								Current Density, % of WT, control						Voltage-dependence of Activation										Activation τ / Var τ , control
BFNE = Benign Familial Neonatal Epilepsy; DEE= Developmental Epileptic Encephalopathy								-20mV				n		ΔV½ from WT-C				Retigabine k / Control k						τ
								mean	sem	p-value				mean	sem	p-value		mean	sem	p-value		n		mean	sem	p-value		n
Residue #	WT aa	Var aa	Variant	Domain	Phenotype	Literature
			WT, study average					4.26138	0.143196			1250		-30.6497	0.364895			1.10078	0.0073235			978		1.22425	0.010171			1167
81	L	P	L81P	N-term	BFNE			2.58747	0.278866	0.066		51		-41.6674	0.78807	0.997		1.13676	0.036469	0.551		35		1.22049	0.0392587	0.027		41
113	S	F	S113F	TMD: S1-S2-L	DEE			2.49191	0.249646	0.027		42		-15.137	1.47654	<0.001		2.29029	0.0828689	<0.001		37		1.55388	0.0575031	<0.001		42
130	E	K	E130K	TMD: S2	DEE	X		1.79169	0.222732	<0.001		73		-27.2372	1.49734	<0.001		1.33784	0.0404359	0.002		62		1.30878	0.0287614	0.258		73
144	R	Q	R144Q	TMD: S2-S3-L	DEE			4.45802	0.625531	0.093		69		-41.6207	1.65897	0.004		1.17724	0.0370204	0.527		34		1.45156	0.0513698	0.042		51
144	R	W	R144W	TMD: S2-S3-L	DEE	X		4.09726	0.394445	0.404		80		-37.4311	1.0433	0.021		1.27044	0.0323041	0.86		60		1.38885	0.0375497	0.019		70
193	A	D	A193D	TMD: S3-S4-L	DEE			2.03991	0.750725	0.012		24		-47.2271	3.16032	0.012		1.48556	0.10263	0.093		11		1.41539	0.140058	0.489		11
196	A	V	A196V	TMD: S4	DEE	X		3.99753	0.494057	0.461		42		-26.4933	1.36619	<0.001		1.40081	0.0416007	0.321		34		1.22438	0.0477669	0.654		41
198	R	Q	R198Q	TMD: S4	DEE	X		4.05604	0.651358	0.332		32		-47.247	1.46359	0.015		1.1579	0.0894501	0.386		11		1.25775	0.0569313	0.023		24
201	R	C	R201C	TMD: S4	DEE	X		2.68639	0.413197	0.761		48		-37.6226	1.29178	0.528		1.73437	0.0702225	0.034		26		1.17639	0.0356599	0.169		36
201	R	H	R201H	TMD: S4	DEE	X		4.39221	0.584429	0.284		20		-38.5094	1.44254	<0.001		1.54352	0.0573811	0.008		15		1.17051	0.0479969	0.577		21
203	L	P	L203P	TMD: S4	DEE			2.65395	0.302449	0.065		39		-16.7828	1.31981	<0.001		2.3348	0.0789905	<0.001		34		1.41646	0.0471244	<0.001		40
204	Q	H	Q204H	TMD: S4	BFNE			3.76078	0.29018	0.772		46		-25.4174	0.792652	0.111		1.39785	0.0330589	0.063		39		1.22176	0.0213469	0.207		49
207	R	Q	R207Q	TMD: S4	DEE	X		4.91131	0.441196	0.404		96		-24.3553	1.53735	<0.001		1.76218	0.0452553	<0.001		69		1.58116	0.038213	<0.001		92
207	R	W	R207W	TMD: S4	BFNE	X		3.82415	0.355235	0.519		80		-25.5152	1.63021	<0.001		2.01476	0.0701467	<0.001		60		2.39413	0.0671195	<0.001		75
210	R	H	R210H	TMD: S4	DEE			2.33003	0.263769	0.024		48		-35.4881	1.19602	<0.001		1.71701	0.0705012	<0.001		38		1.09077	0.042058	0.533		42
212	D	G	D212G	TMD: S4	BFNE			2.69229	0.252529	<0.001		90		-30.8094	1.03353	<0.001		1.45833	0.0422638	<0.001		67		1.0808	0.0271226	0.288		79
212	D	Y	D212Y	TMD: S4	DEE			1.83784	0.168789	0.003		50		-22.2761	0.756142	0.957		1.17421	0.0314357	0.074		35		1.38683	0.0364549	0.003		41
214	R	W	R214W	TMD: S4	BFNE	X		3.88453	0.456314	0.835		77		-34.6879	1.34795	0.981		1.28628	0.0389567	0.016		53		1.25355	0.040919	0.661		65
228	H	Q	H228Q	TMD: S4-S5-L	BFNE			2.30263	0.268814	0.137		47		-23.3526	0.795767	0.767		1.09274	0.0368159	0.637		35		1.11741	0.0322417	0.151		41
228	H	R	H228R	TMD: S4-S5-L	DEE			1.27722	0.200759	<0.001		54		-32.5521	1.8081	0.705		1.18424	0.0446059	0.463		33		1.36749	0.0475259	0.442		43
228	H	Y	H228Y	TMD: S4-S5-L	DEE			3.07007	0.320866	0.006		79		-35.2687	1.17926	0.116		1.24532	0.0347246	0.132		59		1.22947	0.0368016	<0.001		69
243	L	F	L243F	TMD: S5	BFNE	X		2.11961	0.289567	0.002		83		-34.5398	0.992425	0.794		1.14506	0.0308939	0.522		56		1.3659	0.0456885	0.043		69
274	T	M	T274M	TMD: P-loop	DEE	X		2.70362	0.14442	<0.001		552		-30.5007	0.5411	0.97		1.21772	0.0140366	0.497		402		1.36057	0.0328228	<0.001		474
276	T	I	T276I	TMD: P-loop	DEE			1.83708	0.374184	0.016		44		-33.6031	1.22665	0.393		1.62866	0.0682287	0.829		23		1.15214	0.0537827	0.262		32
276	T	P	T276P	TMD: P-loop	DEE			1.48971	0.187032	<0.001		56		-27.3606	2.2374	0.302		1.12251	0.0261803	0.463		43		1.63163	0.33379	0.442		50
276	T	I	T277I	TMD: P-loop	DEE			1.07202	0.173844	<0.001		56		-30.0889	2.11553	0.911		1.14536	0.0413711	0.463		33		1.32509	0.0650056	0.442		43
278	I	T	I278T	TMD: P-loop	DEE			0.898242	0.121668	<0.001		38		-23.5949	0.55922	0.777		1.02534	0.0306387	0.597		30		1.38337	0.0471301	0.007		33
279	G	C	G279C	TMD: P-loop	DEE			3.39023	0.441191	0.043		54		-35.351	1.24064	0.034		1.11587	0.0332594	0.037		38		1.37641	0.0369946	0.06		46
279	G	S	G279S	TMD: P-loop	DEE	X		1.58279	0.250954	<0.001		54		-31.2581	1.55065	0.478		1.17503	0.0419865	0.115		34		1.29184	0.0525601	0.086		39
280	Y	H	Y280H	TMD: P-loop	DEE			0.992964	0.161913	<0.001		66		-18.5868	1.44788	0.601		1.04815	0.0208267	<0.001		44		1.51662	0.0573458	<0.001		53
281	G	R	G281R	TMD: P-loop	DEE			3.51342	0.504748	<0.001		69		-31.0341	1.14044	0.009		1.12121	0.0297088	0.031		57		1.42611	0.047375	0.43		71
281	G	W	G281W	TMD: P-loop	DEE	X		3.11164	0.40848	0.083		66		-25.0752	1.41024	0.036		1.10306	0.025429	<0.001		56		1.33011	0.0392646	0.184		65
282	D	E	D282E	TMD: P-loop	DEE			2.46581	0.2877	0.026		78		-34.0934	1.38728	0.07		1.33796	0.0397086	0.354		52		1.32277	0.0491392	0.952		63
282	D	H	D282H	TMD: P-loop	DEE			1.75919	0.292045	0.006		43		-42.6767	1.33277	0.993		1.1479	0.052333	0.611		24		1.49657	0.0730766	0.229		31
284	Y	C	Y284C	TMD: P-loop	BFNE	X		1.5624	0.161949	0.136		43		-22.3868	0.862086	0.269		1.19134	0.0266042	0.207		34		1.20012	0.0496228	0.509		40
284	Y	D	Y284D	TMD: P-loop	DEE			0.934885	0.12054	<0.001		58		-23.8143	1.92129	0.007		1.08475	0.0368484	0.463		40		1.29648	0.0531224	0.442		47
284	Y	H	Y284H	TMD: P-loop	DEE			2.81363	0.338822	0.364		75		-32.9543	1.37383	0.07		1.30094	0.0262364	0.354		51		1.45852	0.0757823	0.105		70
284	Y	N	Y284N	TMD: P-loop	DEE			1.97598	0.291555	0.002		66		-30.3811	1.86881	0.111		1.13105	0.033569	0.649		52		1.28896	0.036661	0.296		58
291	R	G	R291G	TMD: P-loop	DEE			0.996338	0.121468	<0.001		45		-16.8983	1.29117	<0.001		1.00976	0.0234229	0.402		35		1.27522	0.0348307	0.274		42
292.5	L,L	P,F	L292P:L293F	TMD: S6	DEE			2.80317	0.34989	0.106		60		-31.4639	1.52842	0.28		1.10984	0.0400599	0.534		41		1.10989	0.0315706	0.006		47
294	A	G	A294G	TMD: S6	BFNE	X		2.97195	0.430652	0.032		40		-36.4949	1.32406	0.039		1.32339	0.0516661	0.312		32		1.26568	0.0533997	<0.001		32
294	A	V	A294V	TMD: S6	DEE	X		2.44584	0.199177	<0.001		335		-30.5089	0.886079	0.97		1.20685	0.0169551	0.497		252		1.36501	0.0232771	<0.001		302
305	F	del	F305del	TMD: S6	DEE			4.883	0.607633	0.003		85		-31.5037	1.29691	0.006		1.18894	0.0256683	0.576		64		1.40368	0.0427088	0.43		79
306	A	P	A306P	TMD: S6	DEE			1.74458	0.353838	<0.001		45		-26.3735	1.82915	0.168		1.11679	0.0331919	0.161		32		1.18922	0.0377648	0.804		19
306	A	T	A306T	TMD: S6	DEE	X		0.970477	0.155975	<0.001		44		-17.0355	1.30107	<0.001		1.14724	0.0361606	0.207		28		1.13606	0.042587	0.509		37
306	A	V	A306V	TMD: S6	DEE			1.33434	0.164663	<0.001		76		-31.9107	1.50281	0.339		1.14552	0.0327682	0.768		58		1.33669	0.0395667	0.129		69
333	R	Q	R333Q	C-term	BFNE	X		2.2513	0.191492	0.005		45		-24.5804	0.632879	0.071		1.31382	0.0300296	0.366		33		1.28995	0.0354257	0.015		47
333	R	W	R333W	C-term	DEE			4.08667	0.422076	0.34		83		-32.0526	1.2644	0.07		1.29047	0.0298302	0.354		63		1.27492	0.0428935	0.961		75
335	P	L	P335L	C-term	DEE			1.35995	0.3169	0.176		20		-25.7987	0.835654	0.441		1.1705	0.0413518	0.207		14		1.07879	0.0476268	0.509		16
543	V	M	V543M	C-term	BFNE			3.18387	0.341519	0.017		64		-37.5309	1.15595	0.84		1.06308	0.0253563	0.156		49		1.18198	0.0430105	0.002		57
560	R	W	R560W	C-term	DEE			1.93764	0.242501	<0.001		43		-29.5587	1.39999	<0.001		1.12485	0.032845	0.141		36		1.12814	0.0359397	0.329		39
567	V	D	V567D	C-term	DEE			2.02474	0.278531	0.005		44		-41.7707	0.920891	0.915		1.17665	0.0499355	0.369		30		1.50781	0.0590643	<0.001		35
578	M	V	M578V	C-term	BFNE			2.8165	0.251475	0.051		47		-29.1397	0.877127	<0.001		1.04781	0.0402234	0.141		34		1.19367	0.0381759	0.044		45
581	R	Q	R581Q	C-term	DEE			1.98104	0.239098	0.011		51		-32.7697	1.95625	0.864		1.15953	0.044357	0.463		36		1.30874	0.0493083	0.442		48
586	Q	P	Q586P	C-term	DEE			4.92322	0.385546	0.064		85		-37.7954	0.883489	0.71		1.21694	0.0352504	0.207		68		0.979022	0.0237328	0.344		79
588	R	S	R588S	C-term	unknow			3.67483	0.784409	0.134		39		-30.9875	1.5676	0.762		1.23121	0.0481232	1		29		1.20013	0.0429575	0.031		33
637	L	R	L637R	C-term	BFNE			1.97767	0.245696	0.001		46		-26.7296	1.75389	0.047		1.13312	0.0376116	0.154		35		1.30897	0.0489982	<0.001		42

## Sheet: Variant mean values 
Supplemental Table 6, Effects of retigabine on KCNQ2 variants (heteozygous state)
CHO-Q3 cells co-electroporated with KCNQ2-variant + KCNQ2-WT								Variant + WT channel biophysical properties under +retigabine conditions
Results are shown as % current density at +40 mV, change in V½, and ratios of the slope (k) of voltage-dependence of activation curve and the activation time constant (τ ) relative to the WT from a variant transfection batch.
								Current density, pA/pF					Voltage-dependence of Activation								Activation τ
BFNE = Benign Familial Neonatal Epilepsy; DEE= Developmental Epileptic Encephalopathy								-20mV					V½, mV			k, slope
								mean	sem		n		mean	sem		mean	sem		n		mean	sem		n
Residue #	WT aa	Var aa	Variant	Domain	Phenotype	Literature
			WT, study average					65.1931	1.53923		1250		-47.4375	0.380372		9.78652	0.0651099		978		0.130579	0.00111854		1167
81	L	P	L81P	N-term	BFNE			52.9272	5.70424		51		-60.154	0.78807		8.88014	0.284887		35		0.109589	0.00352508		41
113	S	F	S113F	TMD: S1-S2-L	DEE			61.5179	6.16302		42		-33.5762	1.47654		16.1997	0.58615		37		0.158241	0.00585587		42
130	E	K	E130K	TMD: S2	DEE	X		41.8158	3.76355		73		-46.131	0.946193		11.7566	0.355342		62		0.143507	0.00332788		73
144	R	Q	R144Q	TMD: S2-S3-L	DEE	X		50.3853	7.06986		69		-53.9029	1.65897		9.78894	0.307832		34		0.146624	0.00518893		51
144	R	W	R144W	TMD: S2-S3-L	DEE			54.4153	4.91214		80		-52.542	0.834297		9.26068	0.235477		60		0.134823	0.00366608		72
193	A	D	A193D	TMD: S3-S4-L	DEE			23.115	8.52506		24		-60.4927	3.02267		11.6187	0.802685		11		0.147241	0.014058		11
196	A	V	A196V	TMD: S4	BFNE/DEE	X		47.1424	5.82635		42		-40.4615	1.36619		11.1776	0.331947		34		0.123941	0.00483532		41
198	R	Q	R198Q	TMD: S4	DEE	X		82.9668	13.3236		32		-65.7336	1.46359		9.04527	0.698764		11		0.112934	0.00511193		24
201	R	C	R201C	TMD: S4	DEE	X		78.1379	12.0185		48		-57.6877	1.29178		13.6906	0.554314		26		0.16703	0.00506317		36
201	R	H	R201H	TMD: S4	DEE	X		108.431	14.4278		20		-56.9487	1.44254		10.9177	0.405869		15		0.1192	0.00488781		21
203	L	P	L203P	TMD: S4	DEE			65.5182	7.46659		39		-35.2221	1.31981		16.5145	0.558718		34		0.144246	0.00479895		40
204	Q	H	Q204H	TMD: S4	BFNE			92.8427	7.1637		46		-43.8567	0.792652		9.88728	0.233833		39		0.124419	0.00217388		49
207	R	Q	R207Q	TMD: S4	DEE	X		64.5327	5.37289		96		-39.8183	1.21936		12.8452	0.329883		69		0.153471	0.00370808		90
207	R	W	R207W	TMD: S4	BFNE	X		43.0129	3.99636		80		-38.8394	1.57521		15.7577	0.548626		60		0.248354	0.0066575		75
210	R	H	R210H	TMD: S4	DEE			47.661	5.39544		48		-53.9747	1.19602		13.4129	0.550739		38		0.0979416	0.00377644		42
212	D	G	D212G	TMD: S4	BFNE			43.7805	4.18915		90		-44.8563	0.853866		11.7778	0.341332		67		0.115457	0.00282578		79
212	D	Y	D212Y	TMD: S4	DEE			54.8565	5.03809		50		-43.8211	0.756142		9.87203	0.264293		35		0.141389	0.00371662		41
214	R	W	R214W	TMD: S4	BFNE	X		44.3256	5.59261		77		-48.8206	1.09496		10.4033	0.315078		53		0.150864	0.0043756		65
228	H	Q	H228Q	TMD: S4-S5-L	BFNE			68.7296	8.02367		47		-44.8977	0.795767		9.18711	0.309525		35		0.113922	0.00328708		41
228	H	R	H228R	TMD: S4-S5-L	DEE			34.7454	4.60031		54		-55.4333	2.04587		10.5302	0.396635		33		0.139101	0.00491347		43
228	H	Y	H228Y	TMD: S4-S5-L	BFNE			49.3617	5.10523		79		-49.0997	0.936071		10.0575	0.280445		59		0.131007	0.00376263		69
243	L	F	L243F	TMD: S5	BFNE	X		55.1439	5.87052		83		-53.5907	0.733986		10.0626	0.271489		56		0.150223	0.00492022		69
274	T	M	T274M	TMD: P-loop	DEE	X		34.5306	1.5463		522		-46.2871	0.544627		9.94994	0.114692		402		0.145564	0.00343241		474
276	T	I	T276I	TMD: P-loop	DEE			10.9456	2.22944		44		-49.2774	1.22665		11.9097	0.498926		23		0.183917	0.00858538		32
276	T	P	T276P	TMD: P-loop	DEE			39.5184	4.13989		56		-49.6766	2.46689		9.98137	0.232795		43		0.166776	0.0350133		50
276	T	I	T277I	TMD: P-loop	DEE			29.4156	4.28772		56		-52.3133	2.48961		10.1845	0.367872		33		0.134637	0.0067677		43
278	I	T	I278T	TMD: P-loop	DEE			26.8111	3.63159		38		-45.14	0.55922		8.6204	0.257591		30		0.141037	0.00480497		33
279	G	C	G279C	TMD: P-loop	DEE			41.5881	4.69251		55		-49.3647	0.600543		8.59518	0.256186		38		0.142703	0.00370634		46
279	G	S	G279S	TMD: P-loop	DEE	X		24.0234	3.39772		54		-50.1506	1.27416		9.40144	0.335936		34		0.156269	0.00633597		39
280	Y	H	Y280H	TMD: P-loop	DEE			18.3362	2.65973		66		-35.9485	1.93059		7.90998	0.157171		44		0.161773	0.00583482		53
281	G	R	G281R	TMD: P-loop	DEE			24.513	2.52		69		-42.2942	1.14201		8.73381	0.231421		57		0.160352	0.00533816		71
281	G	W	G281W	TMD: P-loop	DEE	X		46.8363	4.54076		66		-43.0236	0.922211		8.32438	0.191903		56		0.143239	0.0042718		65
282	D	E	D282E	TMD: P-loop	DEE			32.9253	3.84578		78		-51.3583	1.36987		10.7899	0.320229		52		0.154366	0.00539039		63
282	D	H	D282H	TMD: P-loop	DEE			18.6544	3.09682		43		-55.0992	1.33277		8.77279	0.399953		24		0.161185	0.00787055		31
284	Y	C	Y284C	TMD: P-loop	BFNE	X		71.4668	7.40784		43		-50.8338	0.862086		9.42429	0.210457		34		0.130139	0.00538102		40
284	Y	D	Y284D	TMD: P-loop	DEE			28.6074	3.26898		58		-47.2455	2.42119		9.64555	0.327656		40		0.132128	0.00535851		47
284	Y	H	Y284H	TMD: P-loop	DEE			37.6545	4.55896		75		-50.2282	1.3572		10.4914	0.211583		51		0.170302	0.00899436		70
284	Y	N	Y284N	TMD: P-loop	DEE			45.0563	5.10249		66		-49.8748	1.24326		9.93944	0.294997		52		0.141695	0.00413287		58
291	R	G	R291G	TMD: P-loop	DEE			29.7391	3.62562		45		-38.4434	1.29117		8.48949	0.196926		35		0.13001	0.00355104		42
292.5	L,L	P,F	L292P:L293F	TMD: S6	DEE			27.8569	3.51943		60		-44.1071	1.29278		8.97629	0.324001		41		0.13135	0.00361522		47
294	A	G	A294G	TMD: S6	BFNE	X		47.2834	6.85163		40		-49.9988	1.32406		10.7009	0.417769		32		0.132118	0.00557415		32
294	A	V	A294V	TMD: S6	DEE	X		38.0423	2.18726		355		-45.8146	0.886057		9.86109	0.138539		252		0.146758	0.00258192		302
305	F	del	F305del	TMD: S6	DEE			35.1504	3.31689		85		-41.9809	0.954489		9.26142	0.199946		64		0.15782	0.00481242		79
306	A	P	A306P	TMD: S6	DEE			24.1209	4.87019		45		-41.2156	1.84888		8.93169	0.265457		32		0.131574	0.00494383		30
306	A	T	A306T	TMD: S6	DEE	X		44.3913	7.13457		44		-45.4825	1.30107		9.0755	0.286056		28		0.123193	0.00461806		37
306	A	V	A306V	TMD: S6	DEE			38.8376	4.30598		76		-52.2595	0.985882		10.0666	0.28796		58		0.147043	0.00413773		69
333	R	Q	R333Q	C-term	BFNE	X		55.5779	4.72738		45		-43.0197	0.632879		9.29297	0.212406		33		0.131363	0.0036076		47
333	R	W	R333W	C-term	DEE			54.6356	5.66935		83		-49.3189	1.25032		10.4069	0.240565		63		0.148323	0.00456793		75
335	P	L	P335L	C-term	DEE			62.2065	14.4956		20		-54.2457	0.835654		9.2595	0.327121		14		0.116982	0.00516458		16
543	V	M	V543M	C-term	BFNE			50.526	5.41959		64		-50.2076	0.8516		8.58569	0.204784		49		0.124906	0.00492519		57
560	R	W	R560W	C-term	DEE			39.9561	5.00061		43		-44.4069	1.39999		11.1851	0.326599		36		0.119548	0.0038085		39
567	V	D	V567D	C-term	DEE			41.4163	5.69739		44		-60.2573	0.920891		9.19173	0.390085		30		0.135388	0.00530345		35
578	M	V	M578V	C-term	BFNE			58.0791	5.18567		47		-43.9879	0.877127		10.419	0.399967		34		0.126492	0.00404547		45
581	R	Q	R581Q	C-term	DEE			52.0354	4.82069		51		-55.2678	1.98342		10.3105	0.394422		36		0.132542	0.00495427		48
586	Q	P	Q586P	C-term	DEE			79.6932	6.27924		85		-51.5828	0.686573		9.82829	0.284691		68		0.104539	0.00244738		79
588	R	S	R588S	C-term	unknown			58.466	12.4798		39		-44.4914	1.5676		9.95548	0.389122		29		0.125276	0.00448413		33
637	L	R	L637R	C-term	BFNE			31.4644	3.90899		46		-40.2334	1.75389		9.16237	0.304126		35		0.136638	0.0051147		42
